# Supplementary material for: Involvement of the SAGA and TFIID coactivator complexes in transcriptional dysregulation caused by the separation of core and tail Mediator modules
Source: G3 (Bethesda). 2022 Nov 4;12(12):jkac290. doi: 10.1093/g3journal/jkac290 (PMC9713439; doi:10.1093/g3journal/jkac290)
Supplement: jkac290_Supplementary_Table_S1 [file jkac290_supplementary_table_s1.xlsx]

## Sheet: Sheet1
Strain	Alias	background	Genotype	Source
GZY101	SBY13674	W303	MATa ade2-1 can1-100 his3-11,15 leu2-3,112 trp1-1 ura3-1 leu2::pGPD1-OsTIR1-LEU2	Sue Biggins
GZY164	DY150	W303	MATa ade2-1 can1-100 his3-11,15 leu2-3,112 trp1-1 ura3-1	David Stillman
GZY166	DY5287	W303	MATa ade2-1 can1-100 his3-11,15 leu2-3,112 lys2 trp1-1 ura3-1 med16Δ::LEU2	David Stillman
GZY233	Med16-AID	W303	MATa ade2-1 can1-100 his3-11,15 leu2-3,112 trp1-1 ura3-1 leu2::pGPD1-OsTIR1-LEU2 MED16-3xV5-IAA7-kanMX6	This study
GZY349	Spt3-ChEC	W303	MATa ade2-1 can1-100 his3-11, 15 leu2-3, 112 lys2 trp1-1 ura3-1, SPT3-3xFLAG-MNase-TRP1	This study
GZY350	Spt3-ChEC, med16Δ	W303	MATa ade2-1 can1-100 his3-11, 15 leu2-3, 112 lys2 trp1-1 ura3-1 med16Δ::LEU2, SPT3-3xFLAG-MNase-TRP1	This study
GZY359	Med16/Spt20-AID	W303	MATa ade2-1 can1-100 his3-11, 15 leu2-3, 112 trp1-1 ura3-1 leu2::pGPD1-OsTIR1-LEU2 MED16-3V5-IAA7-kanMX6 SPT20-3xHA-IAA7-HIS3	This study
GZY360	Spt8-ChEC	W303	MATa, ade2-1 can1-100 his3-11, 15 leu2-3, 112 lys2 trp1-1 ura3-1, Spt8-3XFLAG-Mnase-Trp1	This study
GZY368	Spt8-ChEC, med16Δ	W303	MATa, ade2-1 can1-100 his3-11, 15 leu2-3, 112 lys2 trp1-1 ura3-1 sin4Δ::LEU2, Spt8-3XFLAG-MNase-Trp1	This study
GZY378	Spt20-AID	W303	MATa, ade2-1 can1-100 his3-11, 15 leu2-3, 112 trp1-1 ura3-1 leu2::pGPD1-OsTIR1-LEU2, Spt20-3xHA-IAA7-HIS3MX6	This study
GZY386	Spt20-AID, Spt3-ChEC	W303	MATa, ade2-1 can1-100 his3-11, 15 leu2-3, 112 trp1-1 ura3-1 leu2::pGPD1-OsTIR1-LEU2, Spt20-3xHA-IAA7-HIS3MX6, Spt3-3xFLAG-MNase-TRP1	This study
GZY413	Med16-AID, Taf1-ChEC	W303	MATa, ade2-1 can1-100 his3-11, 15 leu2-3, 112 trp1-1 ura3-1 leu2::pGPD1-OsTIR1-LEU2. Med16-3V5-IAA7-KanMX6, TAF1-3xFLAG-MNase-HIS3Mx6	This study
GZY414	Taf13-ChEC, Med16-AID	W303	ade2-1 can1-100 his3-11, 15 leu2-3, 112 trp1-1 ura3-1 leu2::pGPD1-OsTIR1-LEU2. Med16-3V5-IAA7-KanMX6, TAF13-3xFLAG-MNase-HIS3Mx6	This study
GZY416	Taf13/Med16-AID	W303	ade2-1 can1-100 his3-11, 15 leu2-3, 112 trp1-1 ura3-1 leu2::pGPD1-OsTIR1-LEU2. Med16-3V5-IAA7-KanMX6, TAF13-3xHA-IAA7-HIS3Mx6	This study
