# Supplementary material for: Involvement of the SAGA and TFIID coactivator complexes in transcriptional dysregulation caused by the separation of core and tail Mediator modules
Source: G3 (Bethesda). 2022 Nov 4;12(12):jkac290. doi: 10.1093/g3journal/jkac290 (PMC9713439; doi:10.1093/g3journal/jkac290)
Supplement: jkac290_Supplementary_Table_S2 [file jkac290_supplementary_table_s2.xlsx]

## Sheet: Spt20-AID
baseMean	log2FoldChange	lfcSE	stat	pvalue	padj	Transcript.ID
1.06649	1.03787	1.31111	0.791598	0.428595	NA	Q0010
0	NA	NA	NA	NA	NA	Q0017
0.308853	-0.244972	2.78778	-0.0878737	0.929977	NA	Q0032
30.0774	0.0279161	0.321654	0.0867892	0.930839	0.943468	Q0045
706.456	-0.157898	0.325947	-0.484429	0.628082	0.696008	Q0050
408.49	-0.124486	0.21418	-0.581223	0.56109	0.63583	Q0055
17.5071	-0.304382	0.398995	-0.762872	0.44554	0.52539	Q0060
11.9516	-0.370691	0.424143	-0.873977	0.382131	0.463488	Q0065
0.983854	2.80199	1.69814	1.65003	0.0989362	NA	Q0070
7.86625	0.223063	0.556637	0.400733	0.688616	0.747098	Q0075
0	NA	NA	NA	NA	NA	Q0080
8.40444	-0.298952	0.525114	-0.569309	0.569146	0.643363	Q0085
0.087803	-0.66748	5.2679	-0.126707	0.899172	NA	Q0092
12.1043	0.196201	0.426918	0.459575	0.645821	0.710596	Q0105
8.94989	0.0185123	0.512698	0.0361076	0.971197	0.97699	Q0110
0.771834	-0.0809389	1.64012	-0.0493494	0.960641	NA	Q0115
16.5601	-0.195372	0.411662	-0.474594	0.635077	0.701652	Q0120
113.559	-0.0238928	0.318723	-0.0749642	0.940243	0.951366	Q0130
4.33075	0.794035	0.767007	1.03524	0.300558	0.378956	Q0140
1.37012	-0.667488	1.94451	-0.343268	0.731397	NA	Q0142
0.486504	0.294306	2.48818	0.118282	0.905844	NA	Q0143
0	NA	NA	NA	NA	NA	Q0144
145.214	0.121493	0.288045	0.421786	0.673181	0.734266	Q0160
6.4267	-0.757461	0.552485	-1.37101	0.170373	0.233358	Q0182
181.984	-0.361188	0.298343	-1.21065	0.22603	0.297376	Q0250
15.1668	0.0651801	0.566189	0.115121	0.908349	0.924324	Q0255
179.321	0.159955	0.364105	0.43931	0.660437	0.722951	Q0275
40.6472	-0.247397	0.545909	-0.453183	0.650417	0.714853	Q0297
515.08	0.342807	0.147253	2.32802	0.0199113	0.0366214	YAL001C
431.696	0.709155	0.136614	5.19093	2.09243e-07	3.18286e-06	YAL002W
3365.98	-0.332193	0.136121	-2.44041	0.0146705	0.0280847	YAL003W
1.80681	2.08679	1.39905	1.49158	0.13581	NA	YAL004W
7423.09	0.707884	0.142382	4.97172	6.63632e-07	8.28067e-06	YAL005C
512.093	0.200487	0.147116	1.36278	0.172952	0.236342	YAL007C
113.199	0.529131	0.181981	2.90762	0.00364191	0.00864972	YAL008W
195.518	0.527822	0.171445	3.07867	0.00207929	0.00542105	YAL009W
337.718	0.790965	0.132911	5.9511	2.66352e-09	9.52732e-08	YAL010C
203.826	0.750672	0.180731	4.15352	3.27397e-05	0.000184909	YAL011W
1408.83	-0.0692345	0.154266	-0.448798	0.653577	0.717792	YAL012W
341.048	0.512002	0.132126	3.8751	0.00010658	0.000471189	YAL013W
239.946	0.432631	0.17755	2.43668	0.014823	0.0283123	YAL014C
331.989	0.60268	0.125942	4.78537	1.70673e-06	1.7488e-05	YAL015C
1.44664	1.09604	1.41385	0.77522	0.43821	NA	YAL016C-A
0	NA	NA	NA	NA	NA	YAL016C-B
1600.31	0.524647	0.12986	4.0401	5.34275e-05	0.000270669	YAL016W
711.611	0.648104	0.131871	4.9147	8.89206e-07	1.04725e-05	YAL017W
3.94091	0.36176	1.30459	0.277299	0.781551	0.824579	YAL018C
827.412	0.482386	0.143693	3.35706	0.000787762	0.00242372	YAL019W
1.728	-0.671078	1.28503	-0.522228	0.601512	NA	YAL019W-A
75.2534	0.250171	0.216598	1.155	0.24809	0.321879	YAL020C
563.236	0.445884	0.15068	2.95915	0.00308487	0.00753598	YAL021C
336.603	0.412447	0.152784	2.69954	0.00694348	0.0147915	YAL022C
774.547	0.200609	0.142359	1.40918	0.158783	0.220191	YAL023C
400.897	0.503055	0.156569	3.21299	0.00131362	0.00368399	YAL024C
751.434	-0.0444933	0.141381	-0.314705	0.752985	0.800887	YAL025C
942.493	0.691682	0.131741	5.2503	1.51849e-07	2.46213e-06	YAL026C
2.9349	-0.854237	0.920168	-0.928349	0.353226	0.433599	YAL026C-A
206.958	0.600655	0.161893	3.7102	0.000207099	0.000807863	YAL027W
64.4019	0.993616	0.284229	3.49582	0.0004726	0.00159297	YAL028W
1121.44	0.387285	0.132798	2.91633	0.00354171	0.00846282	YAL029C
100.991	0.572927	0.190061	3.01444	0.00257456	0.00646322	YAL030W
490.093	0.72672	0.138046	5.26434	1.40694e-07	2.33363e-06	YAL031C
1.08707	1.03451	1.52885	0.67666	0.498621	NA	YAL031W-A
297.716	0.514061	0.13548	3.79436	0.000148026	0.000613086	YAL032C
91.2914	0.388022	0.216692	1.79066	0.073348	0.112179	YAL033W
195.211	0.858133	0.169258	5.06997	3.97872e-07	5.47375e-06	YAL034C
0.53125	-1.81483	2.28974	-0.792592	0.428016	NA	YAL034C-B
158.71	0.293465	0.153447	1.91248	0.0558145	0.0888157	YAL034W-A
2047.88	0.306181	0.124691	2.45552	0.0140682	0.0271253	YAL035W
720.48	0.247105	0.134089	1.84284	0.065352	0.101529	YAL036C
0.184294	1.25609	3.91953	0.32047	0.748612	NA	YAL037C-A
3.82151	-0.140856	1.24168	-0.11344	0.909682	0.925201	YAL037C-B
129.316	0.0219997	0.20898	0.105272	0.91616	0.930987	YAL037W
11401.5	-0.508613	0.128913	-3.94539	7.96688e-05	0.000370824	YAL038W
225.785	-0.514846	0.151988	-3.38741	0.000705562	0.00221329	YAL039C
677.151	-0.1067	0.204699	-0.521251	0.602192	0.673172	YAL040C
913.324	0.661534	0.124395	5.31803	1.04897e-07	1.85359e-06	YAL041W
0.997342	0.299685	1.82932	0.163823	0.86987	NA	YAL042C-A
644.767	0.499533	0.145671	3.42919	0.000605378	0.00195563	YAL042W
533.74	0.691611	0.154608	4.47332	7.70149e-06	5.83494e-05	YAL043C
67.1722	0.250059	0.241516	1.03537	0.300495	0.378956	YAL044C
76.7052	0.397187	0.233386	1.70185	0.0887839	0.132391	YAL044W-A
0.908297	-1.81546	1.83805	-0.98771	0.323295	NA	YAL045C
68.3862	0.742115	0.229789	3.22955	0.00123985	0.00351975	YAL046C
192.665	0.64867	0.180366	3.5964	0.000322647	0.00114784	YAL047C
1.47873	1.56063	1.25184	1.24667	0.21252	NA	YAL047W-A
363.781	0.71728	0.143248	5.00724	5.52162e-07	7.14662e-06	YAL048C
222.716	0.438336	0.146012	3.00206	0.00268162	0.00668932	YAL049C
364.421	0.478141	0.137302	3.48241	0.000496925	0.00166073	YAL051W
1080.59	-0.298493	0.140011	-2.13192	0.0330132	0.0566242	YAL053W
56.3607	0.579852	0.210352	2.75658	0.0058409	0.0128248	YAL054C
74.97	0.532226	0.210104	2.53315	0.0113043	0.0225169	YAL055W
1.62002	1.7646	1.34515	1.31183	0.189579	NA	YAL056C-A
780.783	0.605559	0.120274	5.03484	4.78256e-07	6.41516e-06	YAL056W
205.27	0.636217	0.153854	4.1352	3.54642e-05	0.000195985	YAL058W
1.60197	0.323256	1.32961	0.243121	0.807912	NA	YAL059C-A
276.323	-0.0214972	0.149548	-0.143748	0.8857	0.90659	YAL059W
196.961	-0.157882	0.183861	-0.858704	0.390504	0.471609	YAL060W
51.4546	0.666825	0.280815	2.37461	0.0175676	0.0328123	YAL061W
25.6184	0.38691	0.339441	1.13985	0.25435	0.328304	YAL062W
36.8926	0.630353	0.279469	2.25554	0.0240995	0.0432082	YAL063C
14.1518	0.323505	0.42259	0.765529	0.443957	0.524046	YAL063C-A
3.88827	0.325886	0.882684	0.369199	0.711979	0.765689	YAL064C-A
1.18237	0.294307	1.95677	0.150404	0.880446	NA	YAL064W
34.5949	0.84169	0.293247	2.87024	0.00410163	0.00957554	YAL064W-B
1.77886	-0.200155	1.5464	-0.129433	0.897015	NA	YAL065C
1.6542	1.37438	1.51824	0.905241	0.365338	NA	YAL066W
226.571	-0.252155	0.176298	-1.43028	0.152637	0.212268	YAL067C
0	NA	NA	NA	NA	NA	YAL067W-A
2.64119	0.520957	1.08662	0.479428	0.631634	0.698502	YAL068C
0	NA	NA	NA	NA	NA	YAL068W-A
0.0532184	0	5.2679	0	1	NA	YAL069W
505.509	0.11253	0.153273	0.734179	0.46284	0.542431	YAR002C-A
669.026	0.298132	0.121487	2.45402	0.0141269	0.0272029	YAR002W
338.804	0.318473	0.146314	2.17665	0.0295068	0.0512656	YAR003W
539.138	0.272634	0.129186	2.1104	0.0348235	0.0591789	YAR007C
138.53	0.224173	0.179463	1.24914	0.211615	0.280412	YAR008W
73.6013	-0.07016	0.384369	-0.182533	0.855165	0.88022	YAR009C
3.99436	-0.772526	0.898733	-0.859571	0.390025	0.471128	YAR010C
885	0.337547	0.118229	2.85502	0.00430345	0.00997994	YAR014C
204.167	0.4085	0.164221	2.48751	0.0128643	0.0251824	YAR015W
210.275	0.330464	0.159821	2.06771	0.0386676	0.0647789	YAR018C
343.472	0.760008	0.142031	5.351	8.74688e-08	1.58843e-06	YAR019C
4.94847	1.73308	0.72167	2.40149	0.0163286	0.0308092	YAR019W-A
5.52205	0.359943	0.763004	0.471745	0.637109	0.703239	YAR020C
39.142	0.47215	0.265971	1.77519	0.0758663	0.115552	YAR023C
291.124	0.408644	0.137741	2.96676	0.00300955	0.00737947	YAR027W
148.096	0.35253	0.179659	1.96222	0.0497368	0.0802478	YAR028W
21.8845	0.719167	0.378893	1.89807	0.0576865	0.0914001	YAR029W
5.79417	1.0254	0.792224	1.29433	0.195553	0.262905	YAR030C
29.8702	0.558219	0.339576	1.64387	0.100203	0.147114	YAR031W
55.5003	0.555644	0.2292	2.42428	0.0153389	0.0291468	YAR033W
0	NA	NA	NA	NA	NA	YAR035C-A
4.78945	0.204712	0.752013	0.272219	0.785454	0.82796	YAR035W
654.148	0.517457	0.17399	2.97406	0.00293889	0.00722421	YAR042W
0	NA	NA	NA	NA	NA	YAR047C
27.5179	1.11055	0.370531	2.9972	0.00272476	0.00677723	YAR050W
1.13999	2.16509	1.76974	1.2234	0.22118	NA	YAR053W
0	NA	NA	NA	NA	NA	YAR060C
0.187581	-0.667485	3.6419	-0.183279	0.854579	NA	YAR064W
0	NA	NA	NA	NA	NA	YAR066W
0.184294	1.25609	3.91953	0.32047	0.748612	NA	YAR068W
0	NA	NA	NA	NA	NA	YAR069C
0.242743	1.2561	3.35446	0.374456	0.708065	NA	YAR070C
5.6926	1.9174	0.935319	2.04999	0.0403653	0.0670833	YAR071W
4.85091	1.87944	0.915257	2.05345	0.0400286	0.0666616	YAR073W
1.47681	1.38936	1.40763	0.98702	0.323633	NA	YAR075W
136.455	0.23286	0.206835	1.12582	0.260241	0.334628	YBL001C
703.762	-1.06497	0.157994	-6.74058	1.57755e-11	1.07019e-09	YBL002W
427.247	-1.08319	0.281787	-3.84402	0.000121034	0.000519144	YBL003C
2307.52	0.115306	0.134362	0.858177	0.390795	0.471864	YBL004W
494.307	0.58338	0.149116	3.91226	9.14363e-05	0.000414802	YBL005W
0	NA	NA	NA	NA	NA	YBL005W-A
223.058	-0.296329	0.266802	-1.11067	0.26671	0.341903	YBL005W-B
293.067	0.0661204	0.130053	0.508411	0.611165	0.681227	YBL006C
2.34696	-0.193637	1.21346	-0.159574	0.873216	NA	YBL006W-A
1176.48	0.695238	0.133285	5.21617	1.82659e-07	2.86717e-06	YBL007C
397.313	0.460698	0.142662	3.22929	0.00124096	0.00352122	YBL008W
10.2587	-0.317304	0.508562	-0.623924	0.532677	0.610103	YBL008W-A
251.919	0.256687	0.147334	1.74221	0.0814709	0.123009	YBL009W
140.963	0.195152	0.182937	1.06677	0.286074	0.363489	YBL010C
626.061	0.38817	0.136691	2.83976	0.00451474	0.0104039	YBL011W
0.354891	-0.667487	2.78004	-0.2401	0.810253	NA	YBL012C
27.741	-0.20304	0.356853	-0.568975	0.569373	0.643393	YBL013W
659.328	0.5227	0.118309	4.41808	9.95802e-06	7.14122e-05	YBL014C
112.839	0.801641	0.186653	4.29483	1.74828e-05	0.000112278	YBL015W
437.981	-0.645742	0.133234	-4.84668	1.25547e-06	1.39021e-05	YBL016W
1190.5	0.220168	0.135111	1.62953	0.103201	0.15099	YBL017C
144.925	0.628794	0.165908	3.79001	0.00015064	0.000621299	YBL018C
215.466	0.826502	0.152841	5.4076	6.38757e-08	1.25665e-06	YBL019W
547.389	0.462513	0.128381	3.60266	0.000314978	0.00113119	YBL020W
100.787	0.65931	0.221065	2.98243	0.00285969	0.00705891	YBL021C
1390.95	0.444553	0.126603	3.51139	0.000445776	0.00151816	YBL022C
621.878	0.536185	0.133113	4.02803	5.62459e-05	0.000281803	YBL023C
1387.98	0.344555	0.129454	2.66161	0.00777672	0.0163397	YBL024W
119.942	0.349353	0.210744	1.65771	0.0973758	0.143535	YBL025W
234.183	0.106935	0.152989	0.698974	0.484569	0.563915	YBL026W
1643.06	-0.097293	0.149564	-0.650509	0.515364	0.592919	YBL027W
257.514	-0.388567	0.16734	-2.32202	0.0202317	0.0370946	YBL028C
60.4348	0.4356	0.210601	2.06837	0.0386053	0.0647114	YBL029C-A
17.1568	-0.0956387	0.426126	-0.224437	0.822417	0.855464	YBL029W
902.689	0.170254	0.144034	1.18204	0.237188	0.309435	YBL030C
76.1875	0.672926	0.223025	3.01726	0.00255067	0.00641145	YBL031W
265.336	0.401068	0.143301	2.79877	0.00512979	0.0115074	YBL032W
1365.75	-0.608105	0.128545	-4.7307	2.2375e-06	2.1578e-05	YBL033C
448.403	0.732319	0.145003	5.05037	4.40945e-07	5.99645e-06	YBL034C
216.541	0.253293	0.171097	1.4804	0.138765	0.195288	YBL035C
417.167	0.425696	0.143306	2.97053	0.00297285	0.00729856	YBL036C
528.012	0.641698	0.128503	4.99365	5.92479e-07	7.63496e-06	YBL037W
461.003	0.170226	0.156385	1.08851	0.276369	0.352525	YBL038W
916.148	-0.329464	0.144185	-2.285	0.0223125	0.0404077	YBL039C
0	NA	NA	NA	NA	NA	YBL039C-A
51.3974	0.709084	0.249763	2.83902	0.0045252	0.0104164	YBL039W-B
415.689	0.420295	0.143419	2.93053	0.00338384	0.00813832	YBL040C
775.152	0.203244	0.136574	1.48816	0.13671	0.192798	YBL041W
613.245	-0.50525	0.140846	-3.58725	0.000334181	0.00118245	YBL042C
309.58	-0.267448	0.152239	-1.75677	0.0789574	0.119673	YBL043W
0.319436	-0.382916	2.87308	-0.133277	0.893974	NA	YBL044W
709.532	0.258635	0.15973	1.6192	0.105404	0.153718	YBL045C
324.501	0.510407	0.13174	3.87435	0.000106908	0.000472284	YBL046W
1316.36	0.55558	0.133186	4.17148	3.02633e-05	0.000174088	YBL047C
7.77304	-0.145947	0.592748	-0.246222	0.80551	0.842034	YBL048W
26.0377	0.0648532	0.328938	0.197159	0.843703	0.87131	YBL049W
707.561	0.54847	0.126996	4.31878	1.56893e-05	0.000102887	YBL050W
1035.86	0.540858	0.115085	4.69962	2.60643e-06	2.44177e-05	YBL051C
318.14	0.420964	0.1494	2.8177	0.00483696	0.0110095	YBL052C
2.87834	1.62963	1.3551	1.20259	0.229134	0.300522	YBL053W
349.395	0.105118	0.164425	0.639307	0.522623	0.600219	YBL054W
436.194	0.197382	0.136671	1.44421	0.14868	0.207595	YBL055C
1119.92	0.373043	0.128223	2.90932	0.00362219	0.00861329	YBL056W
296.364	0.417637	0.157726	2.64787	0.00810003	0.0168868	YBL057C
1156.5	0.47822	0.123195	3.88181	0.000103683	0.00046184	YBL058W
147.194	0.52907	0.180579	2.92986	0.00339118	0.00815266	YBL059C-A
89.5407	0.517498	0.214019	2.418	0.0156063	0.0295978	YBL059W
327.144	0.608744	0.141308	4.30793	1.64789e-05	0.000107231	YBL060W
802.209	0.247928	0.127544	1.94386	0.0519125	0.0834388	YBL061C
0.900808	1.73769	1.84332	0.942696	0.345837	NA	YBL062W
239.787	0.418644	0.158218	2.64599	0.00814511	0.0169666	YBL063W
567.046	-0.194229	0.150115	-1.29386	0.195713	0.26306	YBL064C
1.36852	2.69097	1.44272	1.86521	0.0621526	NA	YBL065W
460.287	0.849121	0.156728	5.41779	6.03402e-08	1.21132e-06	YBL066C
609.494	0.433264	0.133402	3.24781	0.00116296	0.00333355	YBL067C
364.353	0.419934	0.151202	2.7773	0.00548118	0.0121525	YBL068W
0	NA	NA	NA	NA	NA	YBL068W-A
178.828	-0.246457	0.179937	-1.36968	0.170785	0.233815	YBL069W
0.743053	2.22665	1.92856	1.15457	0.248267	NA	YBL070C
1.16982	-0.172405	1.50136	-0.114833	0.908578	NA	YBL071C
0.453971	0	2.66215	0	1	NA	YBL071C-B
72.3297	-0.127483	0.241915	-0.526975	0.598211	0.66957	YBL071W-A
798.156	0.0436266	0.129526	0.336817	0.736255	0.786066	YBL072C
0.193764	0	3.57076	0	1	NA	YBL073W
174.603	0.704349	0.172375	4.08614	4.38613e-05	0.000232378	YBL074C
285.552	1.02968	0.185083	5.56334	2.64657e-08	6.27311e-07	YBL075C
3439.08	0.152412	0.131319	1.16063	0.245793	0.31925	YBL076C
0.213156	0	4.04515	0	1	NA	YBL077W
154.026	0.559786	0.184029	3.04183	0.00235146	0.00597946	YBL078C
1282.84	0.490616	0.132908	3.6914	0.000223019	0.000855826	YBL079W
268.158	0.792961	0.131793	6.0167	1.7801e-09	6.91196e-08	YBL080C
283.215	0.483155	0.25681	1.88137	0.0599214	0.094384	YBL081W
145.936	0.818584	0.171345	4.77742	1.77563e-06	1.80686e-05	YBL082C
0	NA	NA	NA	NA	NA	YBL083C
557.578	0.725987	0.127532	5.69259	1.25127e-08	3.35681e-07	YBL084C
764.714	0.211107	0.13767	1.53343	0.12517	0.178745	YBL085W
266.709	0.889133	0.1523	5.83803	5.2822e-09	1.59875e-07	YBL086C
463.94	-0.342791	0.208422	-1.6447	0.100032	0.146899	YBL087C
668.51	0.667515	0.142531	4.68331	2.82279e-06	2.61307e-05	YBL088C
309.027	0.745626	0.164595	4.53006	5.89657e-06	4.69657e-05	YBL089W
229.809	0.341844	0.164419	2.07911	0.0376075	0.0633989	YBL090W
400.406	0.42243	0.150405	2.80861	0.0049756	0.0112298	YBL091C
104.455	0.921492	0.191104	4.82194	1.42169e-06	1.50463e-05	YBL091C-A
1716.34	-0.12815	0.15371	-0.833711	0.404444	0.485267	YBL092W
316.342	-0.103025	0.134896	-0.763741	0.445022	0.524989	YBL093C
10.0943	-0.369997	0.561823	-0.658566	0.510175	0.588326	YBL094C
183.28	0.234434	0.185306	1.26512	0.205829	0.273974	YBL095W
4.4663	0.0418756	0.829544	0.0504803	0.95974	0.968146	YBL096C
471.251	0.542353	0.132985	4.07831	4.53636e-05	0.00023905	YBL097W
95.9919	-0.0485946	0.211174	-0.230117	0.818001	0.851823	YBL098W
1402.69	0.312649	0.147219	2.1237	0.0336949	0.0576248	YBL099W
0.278513	-0.667487	2.99481	-0.222881	0.823628	NA	YBL100C
0	NA	NA	NA	NA	NA	YBL100W-A
80.437	0.411481	0.251653	1.63512	0.102025	0.149491	YBL100W-B
1.81789	-1.23162	1.20604	-1.0212	0.307158	NA	YBL100W-C
358.032	0.637217	0.158946	4.00903	6.09694e-05	0.000300118	YBL101C
361.559	0.676772	0.161812	4.18246	2.88367e-05	0.000167679	YBL102W
585.883	0.741329	0.138247	5.36237	8.21387e-08	1.5197e-06	YBL103C
492.726	0.644949	0.141474	4.55877	5.14531e-06	4.18864e-05	YBL104C
1076.58	0.68454	0.13019	5.25801	1.4562e-07	2.38075e-06	YBL105C
121.541	1.00213	0.209106	4.79247	1.64741e-06	1.69686e-05	YBL106C
224.347	0.47542	0.155198	3.06332	0.00218893	0.0056489	YBL107C
0.107214	-0.66748	5.2527	-0.127074	0.898882	NA	YBL107W-A
0.0788372	-0.66748	5.2679	-0.126707	0.899172	NA	YBL108C-A
0.146985	1.25609	4.26695	0.294377	0.76847	NA	YBL108W
1.33023	0.268745	1.73854	0.154581	0.877152	NA	YBL109W
0.439745	-0.412041	2.382	-0.172981	0.862667	NA	YBL111C
0.0532184	0	5.2679	0	1	NA	YBL112C
27.8231	0.572207	0.362569	1.5782	0.114519	0.165225	YBL113C
0.278042	1.20418	2.95768	0.407136	0.683908	NA	YBL113W-A
581.975	0.150901	0.132437	1.13942	0.254529	0.328429	YBR001C
573.527	0.193292	0.159097	1.21493	0.224393	0.295618	YBR002C
511.264	0.546548	0.132457	4.12624	3.6874e-05	0.000201696	YBR003W
338.674	0.0305804	0.142116	0.215179	0.829628	0.860841	YBR004C
190.23	-0.0757096	0.172361	-0.439251	0.66048	0.722951	YBR005W
128.946	0.359369	0.194449	1.84814	0.0645827	0.100519	YBR006W
519.122	0.390042	0.147937	2.63654	0.00837555	0.0173813	YBR007C
10301.9	0.0911327	0.134205	0.679057	0.497101	0.575725	YBR008C
929.471	-0.923403	0.195138	-4.73204	2.22274e-06	2.14707e-05	YBR009C
1377.37	-0.72072	0.195325	-3.68984	0.000224392	0.000859975	YBR010W
1323.06	0.375119	0.134739	2.78404	0.00536857	0.0119522	YBR011C
0	NA	NA	NA	NA	NA	YBR012C
0	NA	NA	NA	NA	NA	YBR012W-A
5.8421	-1.44996	1.07963	-1.34302	0.179266	0.243665	YBR012W-B
0	NA	NA	NA	NA	NA	YBR013C
231.851	0.144396	0.172679	0.836213	0.403035	0.483773	YBR014C
715.088	0.262029	0.131201	1.99716	0.0458081	0.0746152	YBR015C
158.835	0.301301	0.164286	1.834	0.0666541	0.103171	YBR016W
1085.87	0.392969	0.131564	2.98691	0.00281812	0.0069738	YBR017C
12.7953	1.75681	0.510573	3.44086	0.000579858	0.00189079	YBR018C
10.2775	0.359426	0.556726	0.645606	0.518534	0.595986	YBR019C
19.4598	0.411896	0.389806	1.05667	0.290663	0.368368	YBR020W
323.254	-0.225683	0.149021	-1.51445	0.129913	0.184697	YBR021W
162.89	0.659695	0.161816	4.07681	4.56573e-05	0.000239529	YBR022W
1315.1	-0.0806286	0.128147	-0.62919	0.529225	0.606719	YBR023C
164.039	0.482131	0.180505	2.67102	0.00756215	0.0159399	YBR024W
2371.44	0.167477	0.127829	1.31016	0.19014	0.256153	YBR025C
295.594	0.680855	0.152699	4.45881	8.24147e-06	6.17228e-05	YBR026C
1.8174	-0.87132	1.18696	-0.734074	0.462904	NA	YBR027C
403.265	0.137327	0.137909	0.995781	0.319357	0.398993	YBR028C
620.264	0.185944	0.145152	1.28103	0.200185	0.267745	YBR029C
308.049	0.357311	0.165469	2.15938	0.0308204	0.0533124	YBR030W
877.965	-0.499272	0.154496	-3.23162	0.00123092	0.00349945	YBR031W
36.5534	-0.520221	0.28069	-1.85337	0.0638299	0.0996098	YBR032W
136.722	0.47497	0.18707	2.53899	0.0111172	0.0221967	YBR033W
1141.95	-0.361642	0.133482	-2.7093	0.00674262	0.0144709	YBR034C
357.004	0.449169	0.171962	2.61203	0.00900054	0.0184449	YBR035C
1106.93	0.383829	0.128144	2.9953	0.00274176	0.00680768	YBR036C
199.635	0.297115	0.161433	1.84049	0.0656962	0.101956	YBR037C
425.401	0.0942075	0.165681	0.568609	0.569622	0.64355	YBR038W
751.719	0.496284	0.133331	3.7222	0.000197496	0.000775013	YBR039W
3.71009	-0.174363	0.872555	-0.199831	0.841613	0.870102	YBR040W
568.616	0.318297	0.13478	2.36161	0.018196	0.0338778	YBR041W
293.863	0.423103	0.148686	2.84561	0.00443262	0.0102433	YBR042C
634.181	0.172432	0.121994	1.41345	0.157524	0.218497	YBR043C
425.808	0.49941	0.141719	3.52396	0.00042515	0.00146311	YBR044C
106.117	0.464212	0.18332	2.53225	0.0113333	0.0225596	YBR045C
256.912	-0.310253	0.163696	-1.89529	0.0580535	0.0919076	YBR046C
208.849	-0.331839	0.159305	-2.08304	0.0372477	0.0629181	YBR047W
649.347	0.216749	0.140715	1.54035	0.123476	0.176625	YBR048W
904.885	0.567983	0.117033	4.8532	1.21484e-06	1.36053e-05	YBR049C
51.6941	0.389752	0.258335	1.50871	0.131373	0.186296	YBR050C
1.14472	-1.07152	1.76701	-0.606404	0.544246	NA	YBR051W
269.103	0.0529275	0.158129	0.33471	0.737844	0.787621	YBR052C
215.812	0.818221	0.151735	5.39243	6.95121e-08	1.33675e-06	YBR053C
677.599	-1.25565	0.160536	-7.82165	5.21342e-15	6.54673e-13	YBR054W
533.473	0.265743	0.13031	2.03932	0.0414182	0.0685888	YBR055C
4.38418	-0.119551	0.732104	-0.163298	0.870284	0.892824	YBR056C-B
365.707	0.631284	0.234613	2.69075	0.00712921	0.0151355	YBR056W
40.2274	-0.838155	0.383128	-2.18766	0.0286943	0.050016	YBR056W-A
404.384	0.574622	0.144009	3.99019	6.60212e-05	0.000319129	YBR057C
699.439	0.571393	0.144663	3.94982	7.82113e-05	0.000365482	YBR058C
176.277	0.162861	0.170163	0.957089	0.338522	0.41842	YBR058C-A
813.277	0.537008	0.125531	4.27788	1.88683e-05	0.000118975	YBR059C
426.815	0.600924	0.138628	4.33479	1.45901e-05	9.70808e-05	YBR060C
343.649	0.283078	0.144478	1.95931	0.0500761	0.0807291	YBR061C
175.902	0.519775	0.158619	3.27687	0.00104965	0.00307201	YBR062C
186.301	0.421399	0.177107	2.37934	0.0173435	0.0324648	YBR063C
0.671117	0.816155	2.00342	0.407381	0.683728	NA	YBR064W
338.457	0.409467	0.145514	2.81395	0.00489373	0.0111002	YBR065C
133.176	-0.897105	0.213148	-4.20883	2.56697e-05	0.000153188	YBR066C
971.262	0.893909	0.15258	5.85864	4.66669e-09	1.45729e-07	YBR067C
4076.02	-0.190807	0.118042	-1.61644	0.106	0.154472	YBR068C
1465.6	-1.42023	0.126031	-11.2689	1.86985e-29	1.83931e-26	YBR069C
126.597	-0.0412233	0.19003	-0.21693	0.828263	0.860073	YBR070C
370.663	-1.20412	0.129331	-9.31038	1.2738e-20	3.00719e-18	YBR071W
2.86962	1.51625	1.09726	1.38185	0.167017	0.229508	YBR072C-A
96.4429	-0.915048	0.412845	-2.21645	0.0266609	0.0470694	YBR072W
667.923	0.223647	0.123738	1.80742	0.0706971	0.108481	YBR073W
583.339	0.454295	0.141255	3.21614	0.00129928	0.0036516	YBR074W
55.2106	-0.0644904	0.247503	-0.260564	0.794429	0.833995	YBR076C-A
8.90573	0.134963	0.594808	0.226902	0.8205	0.853851	YBR076W
179.564	0.385882	0.172731	2.23401	0.0254825	0.0453963	YBR077C
2712.32	-0.915343	0.155219	-5.89709	3.69959e-09	1.22669e-07	YBR078W
2415.4	0.176438	0.141032	1.25105	0.210915	0.279715	YBR079C
849.52	0.493545	0.13125	3.76035	0.000169674	0.00068637	YBR080C
946.935	0.597674	0.138623	4.31149	1.62159e-05	0.000105753	YBR081C
1522.74	0.201158	0.121358	1.65756	0.0974064	0.143544	YBR082C
286.157	-0.498058	0.162826	-3.05885	0.00222191	0.00571903	YBR083W
1252.58	-0.0913349	0.138164	-0.66106	0.508574	0.586939	YBR084C-A
915.944	0.0927639	0.132656	0.699283	0.484375	0.563862	YBR084W
361.527	-0.854472	0.145768	-5.86186	4.57709e-09	1.45564e-07	YBR085C-A
23.637	0.407961	0.4051	1.00706	0.313905	0.39325	YBR085W
937.424	-0.0708961	0.139876	-0.50685	0.61226	0.682061	YBR086C
385.388	0.299137	0.144134	2.07541	0.0379483	0.0638457	YBR087W
225.252	-0.746144	0.170479	-4.37676	1.20458e-05	8.34443e-05	YBR088C
40.6161	0.224937	0.281156	0.800043	0.423686	0.503949	YBR089C-A
2.28734	1.70682	1.22979	1.3879	0.165167	NA	YBR089W
22.2881	-0.656455	0.395115	-1.66143	0.0966271	0.14268	YBR090C
106.472	0.423344	0.221553	1.9108	0.0560299	0.0890863	YBR091C
211.938	-1.52	0.180374	-8.42695	3.54803e-17	5.65959e-15	YBR092C
91.2864	0.364934	0.241422	1.5116	0.130635	0.185427	YBR093C
415.34	0.392747	0.141485	2.7759	0.00550499	0.0122007	YBR094W
561.056	0.676366	0.116059	5.82776	5.61774e-09	1.66613e-07	YBR095C
246.989	0.427067	0.161887	2.63805	0.00833837	0.0173164	YBR096W
485.313	0.682293	0.175163	3.89519	9.81199e-05	0.000441054	YBR097W
182.623	0.618233	0.178551	3.4625	0.000535177	0.00177152	YBR098W
75.5653	0.699191	0.230547	3.03275	0.00242335	0.0061332	YBR099C
4025.11	0.651712	0.108522	6.00531	1.90961e-09	7.36256e-08	YBR101C
534.772	0.790887	0.13072	6.05023	1.44636e-09	5.76783e-08	YBR102C
0.252838	0.294306	3.30554	0.089034	0.929055	NA	YBR103C-A
509.247	0.426405	0.123479	3.45325	0.000553873	0.00182216	YBR103W
548.992	0.316599	0.147233	2.15033	0.0315293	0.0543634	YBR104W
634.711	-1.0658	0.111121	-9.59136	8.69328e-22	2.44323e-19	YBR105C
842.401	0.0461799	0.148367	0.311253	0.755608	0.802953	YBR106W
97.0043	0.430828	0.199871	2.15553	0.0311203	0.0537682	YBR107C
173.417	0.941635	0.197365	4.77103	1.83288e-06	1.84602e-05	YBR108W
516.392	0.445796	0.151174	2.94889	0.00318919	0.00776191	YBR109C
17.4307	0.125786	0.359713	0.349683	0.726576	0.777985	YBR109W-A
543.275	0.643321	0.148075	4.34458	1.39544e-05	9.40169e-05	YBR110W
202.205	0.380203	0.174076	2.18412	0.0289537	0.0504114	YBR111C
101.973	0.479774	0.197832	2.42516	0.0153014	0.0290851	YBR111W-A
438.585	0.193467	0.183142	1.05638	0.290795	0.368457	YBR112C
1.49023	2.73764	1.64124	1.66803	0.0953098	NA	YBR113W
237.87	0.056301	0.134424	0.41883	0.67534	0.736213	YBR114W
1182.22	0.304386	0.139622	2.18007	0.0292519	0.0508976	YBR115C
0.364068	-1.59498	2.58395	-0.617263	0.537061	NA	YBR116C
10.954	1.21422	0.517719	2.34532	0.0190105	0.0351394	YBR117C
2227.94	0.245853	0.129234	1.90239	0.0571203	0.0905517	YBR118W
292.378	0.598691	0.148939	4.0197	5.82717e-05	0.000289983	YBR119W
169.597	0.323102	0.16288	1.98369	0.0472909	0.0766577	YBR120C
1261.16	-0.0522418	0.249097	-0.209724	0.833883	0.863889	YBR121C
0	NA	NA	NA	NA	NA	YBR121C-A
506.743	0.362632	0.144252	2.51388	0.0119411	0.0236251	YBR122C
320.655	0.518044	0.17931	2.8891	0.00386351	0.00909552	YBR123C
0.577666	0.294306	2.29312	0.128343	0.897877	NA	YBR124W
402.897	0.503214	0.124825	4.03134	5.546e-05	0.000278574	YBR125C
894.5	0.379976	0.137333	2.76683	0.00566037	0.0124981	YBR126C
5.89534	0.809085	0.810058	0.9988	0.317892	0.397331	YBR126W-A
0.86823	-0.773289	1.89486	-0.408098	0.683202	NA	YBR126W-B
1400.73	0.16197	0.125744	1.28809	0.197715	0.265328	YBR127C
63.8397	0.352955	0.218945	1.61207	0.106947	0.155698	YBR128C
362.69	0.502823	0.133309	3.77185	0.000162042	0.000661032	YBR129C
866.433	0.445146	0.131922	3.37431	0.000740007	0.00230355	YBR130C
0.0364266	0	5.2679	0	1	NA	YBR131C-A
371.161	0.666579	0.137396	4.85153	1.22514e-06	1.36571e-05	YBR131W
323.253	-0.263847	0.168551	-1.56539	0.117492	0.168925	YBR132C
450.006	0.446915	0.127789	3.49729	0.00047001	0.00158514	YBR133C
1.23378	-1.4903	1.85893	-0.801699	0.422727	NA	YBR134W
139.199	0.192204	0.162286	1.18435	0.236274	0.308379	YBR135W
494.533	0.814827	0.144066	5.65593	1.55002e-08	4.01238e-07	YBR136W
240.098	0.324367	0.169792	1.91038	0.0560844	0.089149	YBR137W
220.97	0.52555	0.182999	2.87188	0.0040804	0.00953764	YBR138C
412.906	0.406035	0.165843	2.44832	0.0143525	0.0275565	YBR139W
1183.36	0.596257	0.151353	3.9395	8.16499e-05	0.000378256	YBR140C
172.593	0.406433	0.174659	2.32701	0.0199647	0.0366963	YBR141C
6.80395	0.420313	0.572444	0.734242	0.462801	0.542431	YBR141W-A
812.573	0.191914	0.149508	1.28363	0.199271	0.266883	YBR142W
1746.21	0.0241313	0.134631	0.17924	0.85775	0.882265	YBR143C
2.15676	0.89134	1.17401	0.75923	0.447715	NA	YBR144C
352.59	-0.150735	0.16871	-0.893455	0.371613	0.452935	YBR145W
489.081	0.486764	0.151079	3.22191	0.00127339	0.00359596	YBR146W
61.825	0.443314	0.238559	1.8583	0.0631268	0.098669	YBR147W
58.2972	0.927636	0.265235	3.49742	0.000469788	0.00158514	YBR148W
540.046	0.012758	0.147676	0.0863919	0.931155	0.943626	YBR149W
412.616	0.665082	0.165511	4.01835	5.86061e-05	0.000290911	YBR150C
651.802	-0.276419	0.129086	-2.14136	0.0322448	0.0553867	YBR151W
173.132	0.404642	0.165819	2.44026	0.0146766	0.0280872	YBR152W
268.953	0.0504016	0.145201	0.347117	0.728504	0.779483	YBR153W
933.715	-0.00596867	0.125132	-0.0476991	0.961956	0.969347	YBR154C
357.037	0.239272	0.125927	1.90007	0.0574233	0.0910076	YBR155W
202.031	0.267494	0.168354	1.58887	0.112089	0.162122	YBR156C
218.015	-0.222443	0.153475	-1.44938	0.147233	0.205868	YBR157C
1025.61	-0.420127	0.147416	-2.84994	0.00437281	0.0101209	YBR158W
631.268	0.277616	0.136366	2.03582	0.0417688	0.0690165	YBR159W
501.258	-0.0543317	0.13882	-0.391384	0.695514	0.75223	YBR160W
198.08	-0.178698	0.151512	-1.17943	0.238226	0.310514	YBR161W
1491.26	-0.705222	0.140286	-5.02705	4.98094e-07	6.57701e-06	YBR162C
154.542	-0.247292	0.165015	-1.4986	0.133977	0.189624	YBR162W-A
312.687	0.276369	0.149369	1.85023	0.0642797	0.100179	YBR163W
438.349	0.411971	0.15003	2.74592	0.0060341	0.0131657	YBR164C
376.995	0.642464	0.14033	4.57824	4.68894e-06	3.90878e-05	YBR165W
746.58	0.408321	0.132951	3.07122	0.00213189	0.00553316	YBR166C
112.517	0.556089	0.195714	2.84134	0.00449242	0.0103652	YBR167C
201.999	0.727864	0.154866	4.69996	2.60207e-06	2.44177e-05	YBR168W
770.013	0.469956	0.148122	3.17275	0.00151	0.00416665	YBR169C
631.933	0.542867	0.136789	3.96865	7.22824e-05	0.000343487	YBR170C
413.017	0.258449	0.142267	1.81664	0.0692718	0.106664	YBR171W
1440.38	0.387717	0.127074	3.05111	0.00227995	0.00584262	YBR172C
353.417	0.395643	0.146878	2.69368	0.0070669	0.015014	YBR173C
4.20559	-0.41262	0.79994	-0.515814	0.605984	0.675963	YBR174C
228.964	0.607614	0.155429	3.90927	9.25746e-05	0.000419321	YBR175W
351.485	0.381954	0.136536	2.79747	0.00515044	0.0115494	YBR176W
467.637	-0.434597	0.159197	-2.72993	0.00633482	0.0137103	YBR177C
1.47092	2.50796	1.59434	1.57304	0.115709	NA	YBR178W
739.515	0.527793	0.120843	4.36759	1.25623e-05	8.67163e-05	YBR179C
6.69963	-0.00691771	0.625012	-0.0110681	0.991169	0.992514	YBR180W
704.04	-0.0726354	0.157296	-0.461775	0.644243	0.709256	YBR181C
82.386	-0.10682	0.226671	-0.471258	0.637457	0.703359	YBR182C
1.8103	-3.1792	1.4684	-2.16507	0.0303822	NA	YBR182C-A
117.675	-1.35583	0.194678	-6.96448	3.29613e-12	2.52646e-10	YBR183W
39.0489	0.291182	0.260065	1.11965	0.262862	0.33763	YBR184W
353.536	0.396834	0.159759	2.48396	0.0129932	0.0253927	YBR185C
7.70572	1.05382	0.60683	1.73659	0.0824595	0.124184	YBR186W
357.332	0.0716822	0.148324	0.483282	0.628895	0.696648	YBR187W
89.6755	0.702255	0.199133	3.52656	0.00042099	0.00145303	YBR188C
1583.02	-0.130616	0.188609	-0.692525	0.488607	0.567558	YBR189W
1.67496	0.43899	1.09402	0.401263	0.688227	NA	YBR190W
788.497	-0.068932	0.142994	-0.482063	0.629761	0.697084	YBR191W
0.0728059	-1.62824	5.23257	-0.311174	0.755668	NA	YBR191W-A
598.824	0.434814	0.149219	2.91392	0.00356917	0.00850753	YBR192W
200.683	0.611626	0.162463	3.76471	0.000166743	0.000676834	YBR193C
111.862	0.559946	0.188786	2.96604	0.0030166	0.00739369	YBR194W
252.518	0.362594	0.155655	2.32947	0.0198342	0.0365132	YBR195C
3878.26	-0.486669	0.139782	-3.48163	0.000498373	0.00166463	YBR196C
6.75918	-1.22973	0.636655	-1.93156	0.0534144	0.085411	YBR196C-A
12.326	-0.374415	0.497849	-0.752065	0.452012	0.532065	YBR196C-B
120.59	0.330253	0.183161	1.80307	0.0713764	0.109352	YBR197C
556.84	0.514832	0.136821	3.76283	0.000168004	0.000681018	YBR198C
1172.63	0.532866	0.124931	4.26529	1.99641e-05	0.000124291	YBR199W
485.442	0.572597	0.131273	4.36188	1.28952e-05	8.8292e-05	YBR200W
0.318639	0.294306	2.87541	0.102353	0.918477	NA	YBR200W-A
21.6569	0.0530772	0.400512	0.132523	0.89457	0.914243	YBR201C-A
191.794	0.513485	0.17285	2.97069	0.00297129	0.00729777	YBR201W
761.522	0.250752	0.118394	2.11794	0.0341798	0.0582285	YBR202W
415.704	0.231541	0.142464	1.62527	0.104106	0.152124	YBR203W
221.233	0.628043	0.153642	4.0877	4.35671e-05	0.000232092	YBR204C
406.334	0.328221	0.158838	2.06639	0.0387921	0.0649507	YBR205W
6.77868	0.799587	0.674636	1.18521	0.235933	0.308071	YBR206W
1124.15	0.142828	0.141183	1.01165	0.311706	0.390675	YBR207W
503.262	0.384473	0.15991	2.4043	0.0162033	0.0305827	YBR208C
4.05124	0.138443	0.857768	0.161399	0.871779	0.893891	YBR209W
171.484	0.687764	0.162629	4.22904	2.34695e-05	0.000142069	YBR210W
327.359	0.641492	0.141172	4.54406	5.51805e-06	4.43096e-05	YBR211C
544.616	0.626697	0.146097	4.28961	1.7899e-05	0.000114329	YBR212W
72.3438	0.285009	0.22073	1.29121	0.196629	0.264112	YBR213W
149.458	0.797665	0.202069	3.94749	7.89754e-05	0.000368177	YBR214W
364.216	0.619998	0.140156	4.42363	9.70561e-06	7.00275e-05	YBR215W
543.501	0.486987	0.134554	3.61928	0.000295429	0.00107964	YBR216C
127.552	0.419619	0.164126	2.55669	0.0105673	0.0212137	YBR217W
616.851	0.276798	0.147408	1.87777	0.0604132	0.0950317	YBR218C
1.39059	0.348777	1.26141	0.276498	0.782166	NA	YBR219C
286.979	0.395897	0.162454	2.43698	0.0148107	0.028298	YBR220C
782.914	0.370178	0.137641	2.68945	0.00715709	0.0151837	YBR221C
0.0705783	0.294303	5.2679	0.0558672	0.955448	NA	YBR221W-A
368.186	0.343468	0.132683	2.58864	0.00963544	0.0195963	YBR222C
153.396	0.619028	0.165862	3.73218	0.00018983	0.000751428	YBR223C
0	NA	NA	NA	NA	NA	YBR223W-A
3.44499	0.313999	0.760722	0.412764	0.679779	0.739413	YBR224W
365.733	0.797763	0.17449	4.57197	4.83168e-06	3.98276e-05	YBR225W
0.369552	2.16278	2.56736	0.842416	0.399555	NA	YBR226C
463.468	0.456734	0.137526	3.32108	0.000896682	0.00268914	YBR227C
164.053	0.578412	0.15865	3.64583	0.000266526	0.000990579	YBR228W
561.452	0.976811	0.138835	7.03578	1.98155e-12	1.62432e-10	YBR229C
102.204	0.281108	0.174272	1.61305	0.106734	0.155466	YBR230C
19.3585	0.972123	0.388469	2.50245	0.0123338	0.0242718	YBR230W-A
148.669	0.489781	0.177583	2.75804	0.00581483	0.012777	YBR231C
0.599952	3.41161	2.01731	1.69117	0.0908039	NA	YBR232C
201.274	0.495273	0.157524	3.14412	0.00166587	0.00451628	YBR233W
70.448	0.632901	0.223135	2.83641	0.00456241	0.0104816	YBR233W-A
555.675	0.601479	0.143578	4.18922	2.79919e-05	0.000163897	YBR234C
420.707	0.716827	0.146178	4.90381	9.39972e-07	1.08779e-05	YBR235W
563.146	0.679677	0.135575	5.01328	5.35103e-07	6.98711e-06	YBR236C
540.707	0.598625	0.129627	4.61806	3.87348e-06	3.37187e-05	YBR237W
409.578	-0.199674	0.142019	-1.40596	0.159735	0.221201	YBR238C
175.877	0.422353	0.161761	2.61096	0.00902884	0.0184964	YBR239C
58.9834	0.593412	0.227636	2.60684	0.0091381	0.0186943	YBR240C
57.4662	1.07335	0.264591	4.05664	4.97845e-05	0.000256394	YBR241C
242.853	-0.218978	0.170464	-1.2846	0.198932	0.266598	YBR242W
323.876	-0.00354462	0.176281	-0.0201078	0.983957	0.986297	YBR243C
1443.82	-0.576378	0.122623	-4.70043	2.59618e-06	2.44177e-05	YBR244W
760.512	0.363191	0.140095	2.59246	0.00952925	0.0194272	YBR245C
316.063	0.275292	0.152183	1.80895	0.0704582	0.108152	YBR246W
506.789	0.0496353	0.135637	0.365942	0.714408	0.767742	YBR247C
1153.2	0.446334	0.117488	3.79897	0.000145301	0.000605197	YBR248C
1036.28	-0.0325353	0.152879	-0.212817	0.83147	0.862449	YBR249C
67.4711	1.16078	0.233086	4.98005	6.3567e-07	8.07132e-06	YBR250W
387.655	0.414489	0.134217	3.08819	0.00201377	0.00527766	YBR251W
137.527	0.0933061	0.176786	0.52779	0.597645	0.669063	YBR252W
147.982	0.471124	0.171506	2.74698	0.00601462	0.0131329	YBR253W
179.719	0.474592	0.169301	2.80324	0.00505914	0.0113835	YBR254C
129.97	0.401713	0.176603	2.27467	0.0229255	0.0413781	YBR255C-A
500.763	0.673121	0.135514	4.96717	6.79357e-07	8.4528e-06	YBR255W
1505.09	-0.358404	0.144533	-2.47973	0.0131481	0.025619	YBR256C
244.816	0.65983	0.128478	5.13574	2.8104e-07	4.04561e-06	YBR257W
109.763	0.561081	0.181063	3.09882	0.00194291	0.00512151	YBR258C
322.946	0.58496	0.146004	4.00647	6.16341e-05	0.000302381	YBR259W
337.459	0.810368	0.15028	5.39237	6.95329e-08	1.33675e-06	YBR260C
165.482	0.267494	0.160743	1.66411	0.0960905	0.142101	YBR261C
219.685	0.218292	0.168873	1.29264	0.196136	0.263569	YBR262C
644.596	0.512209	0.120831	4.23906	2.2446e-05	0.000137566	YBR263W
88.867	0.210663	0.184828	1.13978	0.254377	0.328304	YBR264C
327.956	0.211098	0.145029	1.45556	0.145515	0.203756	YBR265W
0.450008	0.193803	2.44184	0.079368	0.93674	NA	YBR266C
644.985	-0.0270041	0.142247	-0.18984	0.849435	0.875544	YBR267W
122.796	0.0590051	0.159595	0.369717	0.711593	0.765553	YBR268W
110.461	0.625711	0.191757	3.26304	0.00110223	0.00319989	YBR269C
78.454	0.500489	0.194815	2.56904	0.010198	0.0205772	YBR270C
243.728	0.256204	0.165089	1.55192	0.120682	0.173048	YBR271W
488.418	0.516236	0.136546	3.78067	0.000156406	0.000642293	YBR272C
456.352	0.502551	0.142479	3.5272	0.000419985	0.00145041	YBR273C
312.689	0.70097	0.155809	4.49891	6.83025e-06	5.27645e-05	YBR274W
493.913	0.4721	0.155472	3.03657	0.00239288	0.00606648	YBR275C
437.071	0.504466	0.152448	3.30911	0.000935928	0.00278841	YBR276C
4.45158	0.324682	0.713487	0.455063	0.649064	0.713632	YBR277C
80.8027	0.523435	0.206152	2.53907	0.0111148	0.0221967	YBR278W
811.808	0.487448	0.117671	4.14245	3.4362e-05	0.000191506	YBR279W
248.929	1.09734	0.157166	6.98201	2.90991e-12	2.28773e-10	YBR280C
832.761	0.612962	0.137488	4.45829	8.26178e-06	6.17228e-05	YBR281C
206.991	0.337683	0.152622	2.21255	0.0269288	0.0474571	YBR282W
980.768	0.346928	0.139981	2.47839	0.0131977	0.0257073	YBR283C
82.5046	0.750855	0.223516	3.35929	0.000781441	0.00240713	YBR284W
5.65281	0.228447	0.606622	0.376588	0.70648	0.761022	YBR285W
1087.94	0.094269	0.126081	0.747685	0.45465	0.534531	YBR286W
1132.14	-0.058275	0.132154	-0.440961	0.659241	0.722399	YBR287W
529.15	0.520256	0.134158	3.87795	0.000105341	0.000467463	YBR288C
279.198	0.762714	0.17956	4.24768	2.16e-05	0.000133351	YBR289W
692.741	0.378366	0.130779	2.89317	0.00381372	0.00898904	YBR290W
89.709	0.0242822	0.18624	0.130381	0.896265	0.915341	YBR291C
8.09484	1.10841	0.578924	1.91461	0.0555428	0.0884786	YBR292C
341.487	0.720402	0.151697	4.74896	2.04461e-06	2.01122e-05	YBR293W
35.7766	-1.00388	0.329032	-3.051	0.00228082	0.00584262	YBR294W
509.4	0.0840262	0.144808	0.580258	0.56174	0.636352	YBR295W
86.8066	1.32426	0.257075	5.15125	2.58761e-07	3.7616e-06	YBR296C
4.07841	0.252113	0.725085	0.347701	0.728065	0.779154	YBR296C-A
195.151	0.873446	0.156046	5.59737	2.17624e-08	5.35173e-07	YBR297W
104.402	0.0633185	0.187151	0.338329	0.735115	0.785134	YBR298C
0.325884	1.2561	2.73045	0.460034	0.645492	NA	YBR298C-A
9.86405	0.466469	0.478076	0.97572	0.329203	0.408851	YBR299W
1.56203	-2.12593	1.7693	-1.20157	0.229531	NA	YBR300C
3.04943	-0.301924	1.05106	-0.287257	0.773916	0.818722	YBR301W
19.8355	-0.373953	0.409952	-0.912187	0.36167	0.442583	YBR302C
240.469	0.0290696	0.154054	0.188697	0.85033	0.875985	YCL001W
17.6254	0.256887	0.367327	0.699341	0.484339	0.563862	YCL001W-A
11.2474	0.335801	0.490727	0.684293	0.49379	0.572601	YCL001W-B
214.924	0.145301	0.17197	0.844916	0.398158	0.479283	YCL002C
194.444	0.843441	0.174697	4.82802	1.37895e-06	1.47974e-05	YCL004W
211.203	0.380854	0.160802	2.36847	0.0178617	0.0333186	YCL005W
162.038	0.182142	0.170576	1.06781	0.285608	0.363053	YCL005W-A
3.15937	0.0438767	0.831989	0.0527371	0.957941	0.966787	YCL007C
143.054	0.621012	0.179975	3.45055	0.000559442	0.00183511	YCL008C
268.244	0.322401	0.148016	2.17814	0.0293953	0.051102	YCL009C
297.296	0.329731	0.163284	2.01937	0.0434489	0.0712915	YCL010C
863.055	0.360161	0.119643	3.01029	0.00260997	0.006541	YCL011C
46.4284	0.0691496	0.262014	0.263915	0.791845	0.832764	YCL012C
448.619	0.612109	0.142656	4.29081	1.78022e-05	0.000114045	YCL014W
228.468	0.510968	0.147369	3.46727	0.000525783	0.0017463	YCL016C
1010.21	0.544193	0.123528	4.40542	1.05578e-05	7.49844e-05	YCL017C
6.1913	0.290029	0.649621	0.446459	0.655265	0.719378	YCL018W
211.252	-0.0850323	0.335254	-0.253635	0.799777	0.837822	YCL019W
0	NA	NA	NA	NA	NA	YCL020W
20.7349	-0.00282282	0.443776	-0.00636092	0.994925	0.995937	YCL021W-A
0.536387	-0.409309	2.41653	-0.169379	0.865498	NA	YCL022C
0.944593	2.25321	1.78702	1.26088	0.207353	NA	YCL023C
221.183	0.0260496	0.166966	0.156018	0.876019	0.897771	YCL024W
748.819	-1.07134	0.154705	-6.92502	4.3592e-12	3.216e-10	YCL025C
1254.01	-0.751303	0.14117	-5.32198	1.02643e-07	1.81922e-06	YCL026C-A
1251.6	0.107323	0.152388	0.704274	0.481262	0.560685	YCL026C-B
293.251	0.243103	0.161533	1.50497	0.132331	0.187474	YCL027W
332.561	0.598258	0.149183	4.01024	6.06567e-05	0.000299327	YCL028W
294.097	0.432186	0.136911	3.15669	0.0015957	0.00435002	YCL029C
1019.53	-0.117158	0.161402	-0.725878	0.467914	0.546965	YCL030C
1191.24	0.25274	0.124207	2.03484	0.0418672	0.0691383	YCL031C
362.707	0.613804	0.150239	4.08553	4.39768e-05	0.000232781	YCL032W
64.5807	0.454058	0.220401	2.06015	0.0393844	0.0657442	YCL033C
332.162	0.438727	0.149546	2.93373	0.00334914	0.00807131	YCL034W
248.661	0.362807	0.167382	2.16754	0.0301937	0.0523511	YCL035C
156.291	-0.767596	0.188744	-4.06687	4.76493e-05	0.000247608	YCL036W
938.324	0.381318	0.138319	2.7568	0.00583697	0.0128209	YCL037C
167.666	0.463716	0.165886	2.79539	0.00518377	0.0116109	YCL038C
253.878	0.697593	0.15569	4.48067	7.44097e-06	5.65935e-05	YCL039W
558.576	-0.483683	0.156858	-3.08357	0.00204536	0.00534855	YCL040W
1.04564	3.52916	1.77896	1.98384	0.047274	NA	YCL041C
0.89257	-1.33517	1.92907	-0.692132	0.488854	NA	YCL042W
1261.8	-0.198915	0.14127	-1.40805	0.159117	0.220603	YCL043C
211.499	0.719262	0.180538	3.98399	6.77677e-05	0.000325935	YCL044C
1002.12	0.668965	0.121824	5.49123	3.99147e-08	8.95729e-07	YCL045C
0.178004	-1.61689	3.65212	-0.442728	0.657963	NA	YCL046W
219.784	0.721788	0.14636	4.93159	8.1565e-07	9.70558e-06	YCL047C
21.6813	0.937268	0.429104	2.18424	0.0289444	0.0504114	YCL048W
2.05197	-2.70701	1.47182	-1.83923	0.0658815	NA	YCL048W-A
176.928	0.498557	0.170322	2.92714	0.00342091	0.0082074	YCL049C
1588.36	0.656539	0.104217	6.29975	2.98135e-10	1.44229e-08	YCL050C
460.506	0.547145	0.139494	3.92236	8.76876e-05	0.000400877	YCL051W
652.638	0.492	0.125373	3.92429	8.69859e-05	0.000398595	YCL052C
1447.29	0.123034	0.13143	0.936118	0.349213	0.429475	YCL054W
439.179	0.0359386	0.139049	0.25846	0.796052	0.835401	YCL055W
106.823	0.101416	0.20777	0.488118	0.625467	0.69337	YCL056C
100.795	0.431235	0.207839	2.07485	0.0380003	0.0638786	YCL057C-A
762.716	0.663476	0.133432	4.97238	6.61346e-07	8.26963e-06	YCL057W
12.4367	0.351813	0.464946	0.756675	0.449244	0.529335	YCL058C
66.546	-0.41399	0.222004	-1.86479	0.062211	0.0973665	YCL058W-A
441.639	0.0436294	0.139383	0.313019	0.754266	0.801752	YCL059C
423.688	0.393107	0.130036	3.02307	0.00250224	0.00630313	YCL061C
231.354	0.373624	0.160458	2.32848	0.0198864	0.0365979	YCL063W
48.2823	-0.590919	0.225346	-2.62227	0.00873454	0.0179872	YCL064C
0	NA	NA	NA	NA	NA	YCL065W
0	NA	NA	NA	NA	NA	YCL066W
0.0611056	0	5.2679	0	1	NA	YCL067C
21.2304	1.03265	0.351793	2.93539	0.00333126	0.00803655	YCL068C
0	NA	NA	NA	NA	NA	YCL069W
0.156016	0	4.52352	0	1	NA	YCL073C
0.0521397	0	5.2679	0	1	NA	YCL076W
0.197839	1.10561	3.53051	0.31316	0.754159	NA	YCR001W
770.116	0.469465	0.126473	3.71198	0.000205641	0.00080377	YCR002C
282.166	0.344926	0.146629	2.35237	0.0186542	0.0345891	YCR003W
502.516	-0.0242412	0.123098	-0.196926	0.843886	0.871346	YCR004C
2822.97	0.0644043	0.20873	0.308553	0.757662	0.804556	YCR005C
36.7888	-0.181756	0.266194	-0.682795	0.494736	0.57321	YCR006C
42.8089	0.174494	0.285571	0.611037	0.541175	0.616963	YCR007C
611.103	0.153589	0.159081	0.965475	0.334307	0.414078	YCR008W
664.738	0.0286439	0.12808	0.223641	0.823037	0.855807	YCR009C
5.97437	0.268805	0.650589	0.413172	0.679481	0.739225	YCR010C
782.091	0.240437	0.144752	1.66102	0.0967088	0.142765	YCR011C
9221.78	-0.155862	0.141152	-1.10421	0.269503	0.344884	YCR012W
2.07237	0.273594	1.19792	0.228391	0.819342	NA	YCR013C
229.226	0.590783	0.149251	3.95833	7.54762e-05	0.000356368	YCR014C
240.69	0.700637	0.138887	5.04464	4.54377e-07	6.16491e-06	YCR015C
424.803	0.068129	0.141308	0.482132	0.629712	0.697084	YCR016W
1024.97	0.613695	0.137123	4.47551	7.62274e-06	5.79014e-05	YCR017C
160.683	-0.551024	0.183893	-2.99644	0.00273149	0.0067879	YCR018C
4.89073	0.166859	0.65147	0.256128	0.797852	0.836399	YCR018C-A
302.682	0.554355	0.157214	3.52612	0.000421695	0.00145461	YCR019W
30.2843	0.590994	0.294975	2.00354	0.0451192	0.0736432	YCR020C
64.0496	0.234692	0.223855	1.04841	0.294448	0.372366	YCR020C-A
114.08	0.205256	0.183764	1.11695	0.264014	0.338963	YCR020W-B
2616.99	0.409509	0.193146	2.12021	0.0339882	0.0579597	YCR021C
6.43716	-0.405084	0.660295	-0.61349	0.539553	0.615589	YCR022C
653.872	0.367459	0.135621	2.70947	0.00673912	0.0144686	YCR023C
374.021	0.357431	0.134864	2.65032	0.00804167	0.0167947	YCR024C
724.11	-0.605873	0.160071	-3.78502	0.000153693	0.000633055	YCR024C-A
493.676	-0.457138	0.159102	-2.87323	0.00406299	0.00950823	YCR024C-B
9.19495	1.11868	0.540722	2.06886	0.0385592	0.0646523	YCR025C
770.651	0.552907	0.125062	4.42108	9.82084e-06	7.06861e-05	YCR026C
262.463	0.634909	0.152489	4.16363	3.13222e-05	0.00017844	YCR027C
438.849	0.53456	0.133012	4.01889	5.84739e-05	0.000290499	YCR028C
352.217	0.403099	0.152012	2.65176	0.00800734	0.0167527	YCR028C-A
576.874	0.821582	0.146852	5.59461	2.21122e-08	5.39282e-07	YCR030C
931.18	-0.0724581	0.164025	-0.441749	0.658671	0.722042	YCR031C
684.037	0.73082	0.149633	4.88409	1.03908e-06	1.1839e-05	YCR032W
933.847	0.546592	0.159103	3.43546	0.000591547	0.00192253	YCR033W
512.767	0.046675	0.151676	0.307729	0.758289	0.805076	YCR034W
873.758	0.208766	0.13003	1.60552	0.10838	0.157552	YCR035C
420.194	0.0771419	0.142404	0.541711	0.588018	0.659662	YCR036W
741.666	0.491646	0.118297	4.15604	3.23818e-05	0.000183253	YCR037C
113.42	0.736201	0.216326	3.40319	0.000666027	0.00211452	YCR038C
0	NA	NA	NA	NA	NA	YCR038W-A
0	NA	NA	NA	NA	NA	YCR039C
0	NA	NA	NA	NA	NA	YCR040W
5.38872	1.02934	0.66306	1.55241	0.120565	0.172922	YCR041W
998.372	0.697708	0.131324	5.31289	1.07898e-07	1.88966e-06	YCR042C
224.448	0.0667779	0.167021	0.399816	0.689292	0.747595	YCR043C
293.214	0.395075	0.152233	2.5952	0.00945352	0.0192861	YCR044C
3.6977	1.10865	0.792567	1.39881	0.161871	0.223581	YCR045C
30.7823	0.532146	0.316099	1.68348	0.0922821	0.136881	YCR045W-A
117.591	0.150489	0.182574	0.824266	0.409788	0.490085	YCR046C
181.089	-0.0762547	0.18351	-0.415534	0.677751	0.738432	YCR047C
0.901582	1.19071	1.89898	0.627022	0.530645	NA	YCR047W-A
135.664	0.604561	0.185678	3.25597	0.00113005	0.0032726	YCR048W
0.156702	0	4.54227	0	1	NA	YCR049C
0.935382	0.884905	1.67074	0.529649	0.596355	NA	YCR050C
226.466	0.107685	0.162564	0.662417	0.507704	0.586049	YCR051W
372.311	0.376428	0.161012	2.33789	0.0193932	0.0358131	YCR052W
1589.29	0.464884	0.137222	3.38784	0.000704465	0.00221226	YCR053W
462.375	0.470217	0.142555	3.29851	0.000972007	0.00287991	YCR054C
1502.29	0.129855	0.118515	1.09569	0.273215	0.348953	YCR057C
128.223	0.447128	0.179122	2.49622	0.0125525	0.0246293	YCR059C
75.7928	0.223806	0.234394	0.954827	0.339665	0.419482	YCR060W
90.9399	-0.352146	0.21228	-1.65887	0.0971418	0.143333	YCR061W
86.2105	0.118758	0.199504	0.595267	0.551665	0.626863	YCR063W
5.97364	-0.307167	0.619023	-0.496213	0.619744	0.689228	YCR064C
310.806	-0.459233	0.161367	-2.8459	0.00442863	0.0102407	YCR065W
302.811	0.753403	0.14644	5.14479	2.67823e-07	3.88376e-06	YCR066W
902.415	0.635834	0.139843	4.54678	5.44717e-06	4.39798e-05	YCR067C
246.563	0.77574	0.167875	4.62094	3.82008e-06	3.33523e-05	YCR068W
280.633	0.691013	0.154115	4.48376	7.33398e-06	5.60688e-05	YCR069W
228.017	0.43466	0.159948	2.71751	0.00657754	0.0141578	YCR071C
486.755	0.10502	0.136891	0.767178	0.442976	0.523307	YCR072C
351.274	0.446753	0.157347	2.83929	0.00452141	0.0104118	YCR073C
114.718	0.537503	0.187993	2.85916	0.00424762	0.00987764	YCR073W-A
103.228	0.41388	0.185022	2.23692	0.0252913	0.04511	YCR075C
42.3882	0.429429	0.272344	1.57679	0.114843	0.16552	YCR075W-A
104.723	0.547852	0.210211	2.6062	0.00915524	0.0187164	YCR076C
820.784	0.422185	0.121918	3.46287	0.000534455	0.0017704	YCR077C
265.644	0.418173	0.144464	2.89466	0.00379567	0.00895724	YCR079W
1.9295	0.780315	1.02998	0.757604	0.448688	NA	YCR081C-A
506.209	0.73457	0.146133	5.02672	4.98946e-07	6.57701e-06	YCR081W
295.998	0.357707	0.155001	2.30776	0.0210122	0.038347	YCR082W
88.2475	0.649451	0.214932	3.02166	0.00251393	0.00632987	YCR083W
491.43	0.488204	0.153863	3.17298	0.00150881	0.00416665	YCR084C
0.946703	-1.0594	1.60045	-0.661939	0.50801	NA	YCR085W
70.149	0.321402	0.210016	1.53037	0.125926	0.179694	YCR086W
103.341	-0.0441075	0.212062	-0.207994	0.835234	0.864833	YCR087C-A
2.26861	1.11039	1.16764	0.950969	0.34162	NA	YCR087W
395.947	0.520734	0.136735	3.80834	0.000139902	0.000587689	YCR088W
169.372	0.581317	0.213522	2.72251	0.00647872	0.0139961	YCR089W
177.924	0.489318	0.174416	2.80547	0.00502426	0.0113223	YCR090C
109.821	0.839345	0.205559	4.08323	4.44141e-05	0.000234675	YCR091W
468.042	0.7024	0.132157	5.31488	1.06727e-07	1.8803e-06	YCR092C
2535.45	0.389811	0.132977	2.93142	0.00337415	0.00811832	YCR093W
261.583	0.512443	0.147393	3.47672	0.000507591	0.0016935	YCR094W
459.248	0.585616	0.130035	4.50353	6.68345e-06	5.17661e-05	YCR095C
28.7325	0.76469	0.300462	2.54504	0.0109264	0.0218676	YCR095W-A
0.120464	0.294304	4.59674	0.0640246	0.948951	NA	YCR096C
154.744	0.162569	0.187021	0.869255	0.384708	0.465944	YCR097W
1.72504	2.11873	1.4689	1.44239	0.149192	NA	YCR097W-A
205.329	0.759042	0.194752	3.89747	9.72029e-05	0.000437598	YCR098C
45.4628	0.924802	0.291885	3.16838	0.00153292	0.00421195	YCR099C
131.512	0.632057	0.209218	3.02105	0.00251901	0.00633856	YCR100C
141.365	0.450367	0.188918	2.38393	0.0171289	0.0321447	YCR101C
1919.33	-1.06143	0.128991	-8.2287	1.8925e-16	2.86398e-14	YCR102C
34.7811	-0.299584	0.31878	-0.939782	0.34733	0.427427	YCR102W-A
7.15603	0.538805	0.71826	0.750154	0.453162	0.533312	YCR104W
45.7418	0.00371546	0.32551	0.0114143	0.990893	0.992406	YCR105W
918.028	0.296714	0.133899	2.21595	0.026695	0.0471154	YCR106W
245.007	0.178805	0.180671	0.989676	0.322333	0.401606	YCR107W
0	NA	NA	NA	NA	NA	YCR108C
348.689	0.252209	0.138814	1.81689	0.0692338	0.106633	YDL001W
269.597	-0.048442	0.146003	-0.331788	0.740049	0.789485	YDL002C
453.941	-1.03384	0.141476	-7.30753	2.72088e-13	2.63256e-11	YDL003W
456.222	0.559438	0.147584	3.79065	0.000150253	0.000620571	YDL004W
423.234	0.600915	0.13725	4.37825	1.19636e-05	8.29719e-05	YDL005C
338.683	0.606102	0.136512	4.43991	8.9995e-06	6.57364e-05	YDL006W
0.188245	-1.93803	4.20189	-0.461229	0.644634	NA	YDL007C-A
1378.76	0.206918	0.128946	1.60469	0.108562	0.157777	YDL007W
130.414	0.219305	0.171385	1.2796	0.200685	0.268278	YDL008W
4.51203	0.336542	0.63142	0.532993	0.594039	0.665531	YDL009C
224.184	0.0927171	0.147093	0.630331	0.528478	0.606117	YDL010W
0.193378	0.449249	3.52908	0.127299	0.898704	NA	YDL011C
149.715	0.147587	0.148376	0.99468	0.319892	0.399492	YDL012C
517.272	0.645042	0.129995	4.96205	6.97513e-07	8.57023e-06	YDL013W
1133.06	-0.173352	0.130833	-1.32499	0.185173	0.250434	YDL014W
688.979	0.136959	0.123501	1.10897	0.267441	0.342543	YDL015C
32.1375	0.171664	0.275826	0.622362	0.533704	0.610568	YDL016C
373.78	0.651439	0.155409	4.19176	2.76793e-05	0.000162987	YDL017W
171.918	0.285646	0.182514	1.56506	0.117568	0.168994	YDL018C
685.774	0.806484	0.142403	5.6634	1.48401e-08	3.85923e-07	YDL019C
4165.99	0.546135	0.10858	5.02981	4.90974e-07	6.54115e-06	YDL020C
53.7595	-0.561708	0.337763	-1.66302	0.0963078	0.142349	YDL021W
0.859252	1.2561	2.18431	0.575055	0.565254	NA	YDL022C-A
1630.96	-0.736041	0.125593	-5.86053	4.61404e-09	1.45564e-07	YDL022W
0.834364	-1.91814	1.75233	-1.09462	0.273683	NA	YDL023C
44.2721	0.724555	0.304215	2.38172	0.0172321	0.0323075	YDL024C
1441.37	0.23232	0.133686	1.73781	0.0822451	0.123924	YDL025C
1.63949	-0.429991	1.85983	-0.2312	0.81716	NA	YDL025W-A
2.12648	-1.6936	1.19156	-1.42133	0.15522	NA	YDL026W
281.406	0.500826	0.165384	3.02826	0.00245965	0.00621175	YDL027C
528.33	0.542932	0.13091	4.14737	3.36309e-05	0.000188499	YDL028C
835.487	0.358173	0.142537	2.51284	0.0119764	0.0236641	YDL029W
384.443	0.625016	0.136182	4.58956	4.44182e-06	3.74509e-05	YDL030W
1240.05	0.32841	0.122179	2.68793	0.00718956	0.0152471	YDL031W
1.42709	0.294307	1.98154	0.148524	0.881929	NA	YDL032W
292.071	0.443371	0.146556	3.02528	0.00248405	0.00626533	YDL033C
0.238843	2.23256	3.28511	0.679601	0.496757	NA	YDL034W
756.076	0.502067	0.148735	3.37557	0.000736623	0.00229422	YDL035C
293.832	0.307521	0.151972	2.02354	0.0430177	0.0706821	YDL036C
466.376	-1.78258	0.286442	-6.22319	4.87135e-10	2.17808e-08	YDL037C
575.094	-0.237569	0.216091	-1.09939	0.271599	0.34719	YDL039C
1016.1	0.401415	0.120891	3.32046	0.000898698	0.00269245	YDL040C
1.83154	-0.297735	1.17038	-0.254393	0.799192	NA	YDL041W
250.258	0.303041	0.148845	2.03595	0.0417551	0.0690165	YDL042C
292.058	0.329029	0.132617	2.48105	0.0130997	0.0255501	YDL043C
412.172	0.59938	0.140184	4.27567	1.90563e-05	0.000119657	YDL044C
323.403	0.450757	0.154271	2.92186	0.00347952	0.00833108	YDL045C
215.729	0.36513	0.160289	2.27795	0.0227297	0.0410624	YDL045W-A
436.71	0.314447	0.137404	2.28849	0.0221088	0.0400878	YDL046W
552.962	0.0908892	0.125188	0.726023	0.467824	0.546965	YDL047W
210.446	-1.02064	0.189327	-5.39087	7.01182e-08	1.33928e-06	YDL048C
53.9731	-0.34417	0.246682	-1.3952	0.162956	0.22487	YDL049C
1.20217	0.330637	1.7357	0.190492	0.848923	NA	YDL050C
487.594	0.0597114	0.128743	0.463801	0.64279	0.708185	YDL051W
510.963	0.387304	0.150955	2.5657	0.0102967	0.020741	YDL052C
381.285	0.450315	0.141587	3.18048	0.00147032	0.00407411	YDL053C
343.53	0.809583	0.144988	5.58378	2.3535e-08	5.66954e-07	YDL054C
3681.21	-0.785146	0.142168	-5.52266	3.33915e-08	7.66835e-07	YDL055C
620.357	0.49888	0.136801	3.64676	0.000265563	0.00098762	YDL056W
78.3312	0.541642	0.214467	2.52553	0.0115525	0.0229379	YDL057W
957.683	0.709583	0.126989	5.58777	2.30005e-08	5.56348e-07	YDL058W
191.253	0.747031	0.187096	3.99276	6.5309e-05	0.000316465	YDL059C
1044.9	0.179285	0.119142	1.50481	0.132374	0.18749	YDL060W
506.286	-0.0214579	0.148913	-0.144097	0.885424	0.906465	YDL061C
0.522944	-0.706629	2.21095	-0.319604	0.749269	NA	YDL062W
841.431	0.258594	0.141755	1.82423	0.0681166	0.105187	YDL063C
140.645	0.321983	0.170596	1.8874	0.059107	0.0933502	YDL064W
445.648	0.356922	0.138431	2.57834	0.00992758	0.0201073	YDL065C
784.189	0.571428	0.138953	4.11238	3.91609e-05	0.000211655	YDL066W
378.28	0.214072	0.158457	1.35098	0.176702	0.240798	YDL067C
3.70153	0.974888	0.725533	1.34369	0.17905	0.243492	YDL068W
198.931	0.528012	0.159319	3.31419	0.0009191	0.00274799	YDL069C
954.241	-1.09378	0.134351	-8.14117	3.91465e-16	5.50101e-14	YDL070W
4.13279	-0.117359	0.818089	-0.143455	0.885931	0.90667	YDL071C
510.969	0.179868	0.130649	1.37673	0.168596	0.231246	YDL072C
868.817	0.714611	0.139477	5.12351	2.99892e-07	4.27528e-06	YDL073W
1375.77	0.400921	0.127347	3.14826	0.00164244	0.00446506	YDL074C
910.726	-0.0922651	0.149079	-0.618899	0.535983	0.612411	YDL075W
255.721	0.5176	0.143155	3.61566	0.000299583	0.00109077	YDL076C
397.38	0.766374	0.14921	5.13622	2.80316e-07	4.04561e-06	YDL077C
307.326	0.381755	0.136866	2.78925	0.00528298	0.0117972	YDL078C
30.819	1.07672	0.326832	3.29443	0.000986225	0.00291618	YDL079C
416.876	0.755248	0.136125	5.54819	2.88648e-08	6.76032e-07	YDL080C
762.46	-0.183965	0.152513	-1.20623	0.227729	0.299182	YDL081C
1080.5	-0.100468	0.145274	-0.691571	0.489207	0.568142	YDL082W
863.142	-0.0809273	0.1636	-0.494666	0.620836	0.689855	YDL083C
1511.65	0.251951	0.126138	1.99743	0.0457789	0.074596	YDL084W
40.9929	0.0655886	0.30361	0.216029	0.828965	0.860607	YDL085C-A
12.7858	0.305501	0.502223	0.608299	0.542989	0.618792	YDL085W
9.54158	0.330123	0.53507	0.616972	0.537253	0.613677	YDL086C-A
256.519	0.14022	0.168616	0.831591	0.40564	0.486267	YDL086W
110.462	0.84484	0.186691	4.52533	6.03012e-06	4.75731e-05	YDL087C
584.543	0.598215	0.15098	3.96222	7.42555e-05	0.000352013	YDL088C
200.719	0.819326	0.152226	5.38228	7.35464e-08	1.38681e-06	YDL089W
192.583	0.788642	0.158859	4.96441	6.89102e-07	8.50854e-06	YDL090C
282.433	0.674183	0.139346	4.83819	1.3103e-06	1.43211e-05	YDL091C
303.218	0.224141	0.15967	1.40378	0.160385	0.221841	YDL092W
212.471	0.553442	0.153226	3.61193	0.000303926	0.0011007	YDL093W
6.83223	0.610977	0.602663	1.0138	0.31068	0.389555	YDL094C
1320.78	0.237526	0.140736	1.68774	0.0914612	0.135741	YDL095W
1.18122	-2.45415	1.61984	-1.51506	0.129758	NA	YDL096C
1305.04	0.337386	0.119071	2.83349	0.00460431	0.0105615	YDL097C
130.496	0.554094	0.171676	3.22755	0.00124856	0.00353769	YDL098C
389.966	0.503831	0.131695	3.82573	0.000130386	0.000554821	YDL099W
747.383	0.387106	0.139057	2.78379	0.00537277	0.0119571	YDL100C
263.416	0.0846189	0.147146	0.575067	0.565246	0.639709	YDL101C
525.961	0.434698	0.138008	3.1498	0.00163381	0.00444571	YDL102W
430.24	0.580694	0.14344	4.04835	5.15804e-05	0.000262902	YDL103C
164.05	0.840859	0.191343	4.3945	1.11026e-05	7.79165e-05	YDL104C
135.497	0.530668	0.170314	3.11582	0.00183431	0.00488102	YDL105W
525.632	0.836521	0.140449	5.95604	2.58431e-09	9.35741e-08	YDL106C
189.644	0.521035	0.161896	3.21833	0.00128938	0.00363068	YDL107W
213.984	0.577117	0.167203	3.45159	0.000557303	0.00183242	YDL108W
99.1917	0.794326	0.19621	4.04834	5.15826e-05	0.000262902	YDL109C
109.295	-0.671689	0.208356	-3.22375	0.00126523	0.00357462	YDL110C
383.133	0.336535	0.148379	2.26808	0.0233245	0.0419571	YDL111C
948.087	0.540219	0.13741	3.93144	8.44396e-05	0.000388133	YDL112W
471.319	0.73793	0.151271	4.87821	1.07051e-06	1.21269e-05	YDL113C
4.13764	-0.212751	0.924792	-0.230053	0.81805	0.851823	YDL114W
1.35202	2.16783	1.65659	1.30861	0.190667	NA	YDL114W-A
400.117	0.578623	0.124302	4.65498	3.24011e-06	2.93409e-05	YDL115C
1198.5	0.553386	0.132571	4.17427	2.98943e-05	0.000172301	YDL116W
701.927	-0.0363387	0.141012	-0.257699	0.796639	0.835464	YDL117W
0.700647	3.04527	1.96512	1.54966	0.121223	NA	YDL118W
202.367	0.148974	0.166771	0.893283	0.371706	0.452935	YDL119C
250.998	0.672004	0.160428	4.18882	2.8041e-05	0.000164022	YDL120W
287.822	0.319907	0.150531	2.12519	0.0335704	0.0574464	YDL121C
1282.33	-0.0366418	0.128235	-0.285739	0.775078	0.819218	YDL122W
118.405	0.0553841	0.197962	0.279771	0.779653	0.823316	YDL123W
1906.63	-1.32618	0.120433	-11.0117	3.35537e-28	2.20038e-25	YDL124W
530.237	-0.548772	0.152236	-3.60474	0.00031246	0.00112516	YDL125C
2900.41	0.224075	0.126107	1.77687	0.0755894	0.11516	YDL126C
142.672	-0.494546	0.176998	-2.79408	0.00520482	0.0116492	YDL127W
688.061	-0.223309	0.124979	-1.78677	0.0739745	0.112903	YDL128W
157.452	0.250869	0.181574	1.38164	0.167083	0.229544	YDL129W
663.814	-0.122807	0.146264	-0.839621	0.401121	0.482021	YDL130W
98.1647	0.439884	0.207608	2.11882	0.0341054	0.0581428	YDL130W-A
563.436	0.119987	0.138486	0.866417	0.386262	0.467538	YDL131W
895.165	0.573346	0.134178	4.27302	1.92842e-05	0.000120695	YDL132W
448.015	-0.171914	0.223698	-0.76851	0.442184	0.522476	YDL133C-A
404.703	0.369624	0.130456	2.83333	0.00460664	0.0105627	YDL133W
724.332	0.307346	0.123805	2.4825	0.0130464	0.0254785	YDL134C
311.174	0.366366	0.147727	2.48002	0.0131374	0.0256066	YDL135C
330.264	-0.19879	0.155279	-1.28021	0.200471	0.268051	YDL136W
633.912	0.307027	0.153768	1.99669	0.0458585	0.0746639	YDL137W
243.703	0.433689	0.158245	2.74061	0.00613259	0.0133411	YDL138W
72.7258	0.604703	0.211684	2.85663	0.00428169	0.0099373	YDL139C
2373.94	0.374824	0.147804	2.53594	0.0112145	0.0223684	YDL140C
272.36	0.831488	0.153354	5.42201	5.89342e-08	1.1912e-06	YDL141W
171.269	0.741028	0.164203	4.51289	6.39499e-06	4.9859e-05	YDL142C
1395.54	0.314186	0.132153	2.37745	0.0174329	0.032601	YDL143W
188.016	0.529887	0.149954	3.53367	0.000409834	0.00141868	YDL144C
1949.11	0.410252	0.12565	3.26503	0.00109452	0.00318377	YDL145C
221.431	0.52447	0.161177	3.25399	0.00113796	0.00328583	YDL146W
2152.92	0.186827	0.118654	1.57456	0.115359	0.166223	YDL147W
1031.97	0.30284	0.131324	2.30605	0.0211081	0.0384862	YDL148C
218.571	1.06792	0.145302	7.34968	1.98683e-13	1.9875e-11	YDL149W
533.614	0.176874	0.152234	1.16185	0.245295	0.318743	YDL150W
0.766474	1.18094	2.01094	0.587257	0.557031	NA	YDL151C
0.443899	2.64184	2.41085	1.09581	0.273162	NA	YDL152W
891.869	0.0768965	0.139934	0.549518	0.58265	0.654954	YDL153C
251.601	0.358064	0.156861	2.28268	0.0224492	0.0406178	YDL154W
426.941	0.353647	0.141138	2.50568	0.0122216	0.0241003	YDL155W
179.416	0.524834	0.171088	3.06763	0.00215765	0.00559019	YDL156W
97.3856	0.383469	0.199437	1.92276	0.0545099	0.0869977	YDL157C
11.6196	-0.393581	0.470086	-0.837254	0.40245	0.483269	YDL158C
1.0194	-1.13175	1.84517	-0.613358	0.53964	NA	YDL159C-B
403.032	0.652718	0.143808	4.53881	5.65723e-06	4.52425e-05	YDL159W
0.17596	-0.667484	3.99109	-0.167244	0.867178	NA	YDL159W-A
930.5	0.487751	0.128399	3.79873	0.000145442	0.000605358	YDL160C
65.2633	0.331649	0.221055	1.5003	0.133537	0.189046	YDL160C-A
794.55	0.342355	0.136778	2.503	0.0123147	0.0242433	YDL161W
1.0115	1.77414	1.78747	0.992542	0.320933	NA	YDL162C
0.221717	0	3.96335	0	1	NA	YDL163W
384.815	0.202013	0.146504	1.37889	0.167928	0.230437	YDL164C
168.793	0.264303	0.16012	1.65065	0.0988095	0.145357	YDL165W
253.53	0.140043	0.182631	0.766806	0.443197	0.523421	YDL166C
808.287	0.264736	0.124294	2.12991	0.0331788	0.0568587	YDL167C
2270.41	-0.448547	0.131454	-3.41221	0.000644378	0.00205796	YDL168W
54.1574	1.01556	0.249185	4.07554	4.59069e-05	0.000240411	YDL169C
273.685	0.719237	0.150186	4.78897	1.67641e-06	1.72073e-05	YDL170W
1905.35	0.231518	0.129748	1.78436	0.0743647	0.113382	YDL171C
5.93323	0.138047	0.653327	0.211298	0.832655	0.86292	YDL172C
442.516	0.410228	0.12916	3.17611	0.00149263	0.00412818	YDL173W
701.336	0.0873908	0.12891	0.677923	0.49782	0.576331	YDL174C
301.77	0.822051	0.140741	5.84086	5.19334e-09	1.57995e-07	YDL175C
307.07	0.662585	0.157327	4.21151	2.53674e-05	0.000151706	YDL176W
90.1588	0.609772	0.221554	2.75225	0.00591876	0.0129668	YDL177C
515.634	0.339461	0.138368	2.45332	0.0141546	0.027235	YDL178W
314.676	-0.603081	0.141119	-4.27358	1.9236e-05	0.000120521	YDL179W
2019.29	-0.194131	0.12168	-1.59543	0.110617	0.16029	YDL180W
69.3339	-0.0344457	0.197476	-0.174429	0.861528	0.885226	YDL181W
1283.15	-0.0413409	0.158401	-0.260988	0.794101	0.833799	YDL182W
151.873	0.347289	0.157401	2.20639	0.0273565	0.0480959	YDL183C
536.535	0.107985	0.208382	0.518208	0.604313	0.674736	YDL184C
0.0848886	1.25609	5.2679	0.238441	0.811539	NA	YDL185C-A
2020.09	0.236671	0.13904	1.70218	0.088721	0.13233	YDL185W
1.40623	3.4705	1.71391	2.0249	0.0428775	NA	YDL186W
18.2319	0.185873	0.382839	0.485513	0.627313	0.695286	YDL187C
462.964	0.750395	0.129777	5.78217	7.37441e-09	2.09249e-07	YDL188C
364.186	0.582542	0.136031	4.28241	1.84882e-05	0.000117164	YDL189W
1230.13	0.691444	0.117134	5.90304	3.56859e-09	1.18993e-07	YDL190C
441.47	-0.0630402	0.139449	-0.452067	0.651221	0.71547	YDL191W
938.646	-0.116101	0.147951	-0.784725	0.432615	0.513328	YDL192W
282.949	0.505391	0.161704	3.12541	0.00177559	0.00476127	YDL193W
321.278	0.797495	0.147406	5.41021	6.29524e-08	1.24679e-06	YDL194W
1768.18	0.455627	0.118655	3.83992	0.000123075	0.000526369	YDL195W
3.36233	0.780561	0.767627	1.01685	0.309225	0.388142	YDL196W
169.896	0.336918	0.167381	2.01289	0.0441265	0.0722627	YDL197C
762.049	-0.195208	0.145362	-1.34291	0.179301	0.243665	YDL198C
116.493	0.421623	0.207104	2.0358	0.0417701	0.0690165	YDL199C
111.095	0.683042	0.204186	3.34519	0.000822268	0.00250726	YDL200C
323.117	0.0373758	0.152815	0.244583	0.80678	0.843062	YDL201W
357.394	0.390949	0.146514	2.66833	0.00762298	0.016051	YDL202W
251.884	0.560651	0.164879	3.40037	0.000672947	0.00213024	YDL203C
103.329	0.00495534	0.18793	0.026368	0.978964	0.982794	YDL204W
1110.99	-0.0494907	0.126892	-0.390022	0.69652	0.753181	YDL205C
308.869	0.786969	0.15642	5.03113	4.87607e-07	6.51099e-06	YDL206W
553.861	0.473271	0.131792	3.59104	0.000329358	0.00116959	YDL207W
732.022	-0.190663	0.140334	-1.35864	0.174261	0.237691	YDL208W
276.292	0.551894	0.152554	3.61771	0.000297224	0.00108352	YDL209C
32.7608	0.517702	0.27323	1.89475	0.058126	0.091994	YDL210W
102.011	0.0892158	0.18882	0.472492	0.636576	0.702782	YDL211C
597.574	0.202742	0.133681	1.51661	0.129365	0.184024	YDL212W
300.213	0.0542899	0.140961	0.385141	0.700133	0.756534	YDL213C
22.1092	0.751208	0.393305	1.90999	0.0561348	0.089205	YDL214C
700.13	0.25042	0.144256	1.73594	0.0825743	0.124325	YDL215C
183.03	0.638529	0.174216	3.66516	0.000247186	0.000932795	YDL216C
340.696	0.599789	0.151717	3.95333	7.70713e-05	0.000360787	YDL217C
30.7545	-0.637635	0.345654	-1.84472	0.0650786	0.101184	YDL218W
96.9232	0.337258	0.203177	1.65992	0.09693	0.143056	YDL219W
218.522	0.546394	0.174202	3.13655	0.00170945	0.00461115	YDL220C
5.20141	-2.99931	1.34632	-2.22778	0.025895	0.0459691	YDL221W
16.475	0.362235	0.445302	0.813459	0.415955	0.496426	YDL222C
164.919	0.79337	0.176028	4.50706	6.57324e-06	5.09793e-05	YDL223C
508.081	0.699333	0.142304	4.91436	8.90751e-07	1.04725e-05	YDL224C
708.816	0.460212	0.131743	3.49325	0.000477179	0.00160499	YDL225W
439.193	0.267912	0.143187	1.87106	0.0613367	0.0962791	YDL226C
379.801	-0.87202	0.161819	-5.38887	7.09013e-08	1.34987e-06	YDL227C
0.634461	0.294306	2.21492	0.132875	0.894293	NA	YDL228C
3012.69	-0.403271	0.154513	-2.60994	0.00905571	0.0185399	YDL229W
162.402	0.587202	0.170682	3.44033	0.000581012	0.0018935	YDL230W
646.759	0.323238	0.140165	2.30612	0.0211037	0.0384862	YDL231C
164.068	0.332138	0.15993	2.07676	0.0378236	0.0637085	YDL232W
193.391	0.609946	0.176014	3.46533	0.00052959	0.00175795	YDL233W
763.772	0.300327	0.141424	2.1236	0.0337039	0.0576248	YDL234C
504.955	0.242923	0.119746	2.02865	0.0424942	0.0699974	YDL235C
678.229	0.14966	0.133079	1.1246	0.260759	0.335221	YDL236W
294.566	0.652154	0.152985	4.26286	2.01823e-05	0.000125517	YDL237W
159.182	0.705992	0.206417	3.42022	0.000625711	0.00201031	YDL238C
117.711	0.323444	0.208493	1.55134	0.12082	0.173204	YDL239C
0.187157	0.294305	3.93384	0.0748137	0.940363	NA	YDL240C-A
591.217	0.555465	0.145754	3.81096	0.000138426	0.00058398	YDL240W
55.7146	0.0951028	0.24216	0.392727	0.694521	0.75157	YDL241W
33.7219	0.166254	0.293185	0.567062	0.570672	0.644367	YDL242W
2396.11	-0.166901	0.140361	-1.18908	0.234409	0.306487	YDL243C
9.13535	1.29038	0.568726	2.26889	0.0232748	0.0419061	YDL244W
0.255914	-0.47904	3.05046	-0.157039	0.875214	NA	YDL245C
0	NA	NA	NA	NA	NA	YDL246C
0.318243	2.08076	2.68409	0.775221	0.438209	NA	YDL247W
0	NA	NA	NA	NA	NA	YDL247W-A
81.7318	0.258291	0.218169	1.1839	0.236451	0.308541	YDL248W
902.975	-0.0483266	0.132311	-0.365249	0.714926	0.768018	YDR001C
675.911	-0.293219	0.147061	-1.99386	0.0461679	0.0750848	YDR002W
437.217	-0.0608774	0.129591	-0.469765	0.638523	0.704404	YDR003W
97.8308	-0.121763	0.187168	-0.650556	0.515333	0.592919	YDR003W-A
391.666	0.399463	0.129779	3.07803	0.00208373	0.00542965	YDR004W
421.652	0.32678	0.139998	2.33418	0.0195865	0.0361136	YDR005C
887.523	0.222479	0.160967	1.38213	0.16693	0.229442	YDR006C
61.4661	-0.18174	0.218166	-0.833036	0.404824	0.485526	YDR007W
10.6058	0.410128	0.506347	0.809975	0.417955	0.498539	YDR008C
61.7162	1.17309	0.234956	4.99282	5.95041e-07	7.65126e-06	YDR009W
0.575598	1.31055	2.24355	0.584143	0.559124	NA	YDR010C
14425.7	-0.187514	0.125775	-1.49086	0.135997	0.191885	YDR011W
1045.31	-0.0987845	0.142133	-0.695014	0.487047	0.565991	YDR012W
142.285	0.312754	0.210506	1.48572	0.137352	0.193521	YDR013W
265.508	0.638241	0.160575	3.97473	7.04602e-05	0.000336453	YDR014W
4.23435	0.811768	0.783661	1.03587	0.300264	0.378829	YDR014W-A
0.725837	1.73239	1.97623	0.876615	0.380696	NA	YDR015C
79.0015	0.434477	0.232464	1.86901	0.0616212	0.0965958	YDR016C
603.007	0.134557	0.137238	0.980463	0.326858	0.406643	YDR017C
21.8132	0.885232	0.379926	2.33001	0.0198056	0.0364833	YDR018C
108.823	0.327599	0.201929	1.62234	0.10473	0.152847	YDR019C
200.119	0.200313	0.153634	1.30383	0.192292	0.258875	YDR020C
307.562	0.186348	0.148472	1.25511	0.20944	0.278217	YDR021W
60.5214	0.73608	0.232006	3.17268	0.0015104	0.00416665	YDR022C
1586.38	0.106894	0.128555	0.831503	0.405689	0.486267	YDR023W
5.74623	-0.220429	0.616382	-0.357617	0.72063	0.773301	YDR024W
889.999	0.0348748	0.148957	0.234127	0.814886	0.849577	YDR025W
492.727	0.520783	0.130732	3.98359	6.78814e-05	0.000325935	YDR026C
728.079	0.500976	0.129669	3.8635	0.000111775	0.000487299	YDR027C
1316.24	0.427765	0.136191	3.14091	0.00168423	0.00455352	YDR028C
0.387878	1.2561	2.91964	0.430224	0.667033	NA	YDR029W
163.955	0.500267	0.170326	2.93711	0.00331282	0.00800995	YDR030C
96.6397	0.408144	0.223217	1.82847	0.0674798	0.104313	YDR031W
507.414	-0.0399693	0.13944	-0.286642	0.774386	0.819073	YDR032C
2111.56	-1.09177	0.157057	-6.95139	3.61717e-12	2.73699e-10	YDR033W
806.612	0.536141	0.138895	3.86003	0.000113373	0.000492006	YDR034C
0.332562	1.26243	2.79189	0.452178	0.65114	NA	YDR034C-A
0	NA	NA	NA	NA	NA	YDR034C-C
60.4435	0.324677	0.304689	1.0656	0.286604	0.363964	YDR034C-D
3.97138	-1.84491	1.45409	-1.26877	0.204523	0.272482	YDR034W-B
1271.5	0.0410591	0.135976	0.301958	0.762684	0.80887	YDR035W
311.03	0.498436	0.169183	2.94614	0.00321765	0.00781683	YDR036C
3222.71	-0.443615	0.123225	-3.60005	0.000318154	0.00113803	YDR037W
35.7057	0.840762	0.279645	3.00654	0.00264242	0.00661109	YDR038C
0.0884058	0	5.2679	0	1	NA	YDR039C
64.391	0.916949	0.262613	3.49163	0.000480078	0.00161356	YDR040C
372.837	0.225487	0.15177	1.48572	0.137353	0.193521	YDR041W
38.9885	-1.518	0.336033	-4.51742	6.25983e-06	4.88697e-05	YDR042C
252.553	-0.678512	0.164399	-4.12721	3.67183e-05	0.000201031	YDR043C
161.153	0.736379	0.181536	4.05638	4.98381e-05	0.000256447	YDR044W
179.669	0.0730113	0.158581	0.460403	0.645227	0.710075	YDR045C
2373.63	-0.863325	0.117341	-7.3574	1.87524e-13	1.90822e-11	YDR046C
459.859	-0.238862	0.133422	-1.79027	0.0734101	0.112245	YDR047W
1.41984	1.88037	1.44433	1.3019	0.192951	NA	YDR048C
568.06	0.31652	0.124802	2.53617	0.0112073	0.0223616	YDR049W
3651.54	-0.908162	0.146147	-6.21402	5.16463e-10	2.2579e-08	YDR050C
470.563	0.241401	0.158831	1.51985	0.128548	0.182993	YDR051C
544.546	0.296313	0.131385	2.25529	0.0241148	0.0432207	YDR052C
0.727615	2.15142	1.94426	1.10655	0.26849	NA	YDR053W
1058.67	-0.112844	0.116838	-0.965818	0.334135	0.413952	YDR054C
1569.57	-0.878922	0.119919	-7.3293	2.31365e-13	2.27586e-11	YDR055W
300.367	0.437999	0.144076	3.04005	0.00236537	0.0060094	YDR056C
415.674	0.395844	0.140965	2.80811	0.00498336	0.0112387	YDR057W
132.973	0.621331	0.166325	3.73565	0.000187234	0.000743144	YDR058C
137.761	0.464934	0.169053	2.75022	0.0059555	0.0130328	YDR059C
1809.79	0.0318734	0.124718	0.255564	0.798287	0.836706	YDR060W
711.992	0.0351577	0.134532	0.261333	0.793836	0.833703	YDR061W
818.634	0.150318	0.134617	1.11664	0.264149	0.339062	YDR062W
172.731	0.233816	0.162961	1.4348	0.151344	0.210718	YDR063W
1649.62	-0.0799109	0.154038	-0.518774	0.603918	0.674423	YDR064W
230.422	0.796558	0.153753	5.18077	2.20973e-07	3.34407e-06	YDR065W
82.2559	0.638873	0.21075	3.03142	0.00243402	0.00615493	YDR066C
235.663	0.482665	0.144842	3.33234	0.000861181	0.00260651	YDR067C
336.236	0.572298	0.149749	3.82172	0.000132526	0.000561905	YDR068W
768.827	0.174358	0.132014	1.32075	0.186585	0.252054	YDR069C
26.2668	0.527856	0.324506	1.62665	0.103812	0.151733	YDR070C
812.63	0.294173	0.128197	2.2947	0.0217505	0.0395111	YDR071C
842.241	-0.816984	0.130916	-6.2405	4.36172e-10	1.98904e-08	YDR072C
113.987	-0.0379447	0.198905	-0.190768	0.848708	0.8751	YDR073W
1157.67	0.344637	0.153126	2.25067	0.0244063	0.0437165	YDR074W
505.048	0.347867	0.131893	2.63751	0.00835181	0.0173382	YDR075W
100.687	0.517213	0.19902	2.5988	0.00935516	0.019092	YDR076W
4020.52	0.0242648	0.134572	0.180311	0.856908	0.881554	YDR077W
84.0406	0.678223	0.246559	2.75075	0.00594586	0.0130165	YDR078C
45.9559	0.435945	0.273778	1.59233	0.11131	0.161176	YDR079C-A
136.04	0.371174	0.160401	2.31404	0.0206653	0.0377723	YDR079W
453.31	0.656308	0.141932	4.62411	3.76207e-06	3.29922e-05	YDR080W
751.031	0.51333	0.136929	3.74887	0.000177631	0.000715129	YDR081C
234.699	0.538545	0.13763	3.91298	9.11635e-05	0.000413882	YDR082W
525.472	0.0988308	0.159278	0.620491	0.534935	0.611704	YDR083W
171.619	0.773703	0.176355	4.38718	1.14828e-05	8.0203e-05	YDR084C
253.797	-0.178228	0.15626	-1.14058	0.254044	0.328089	YDR085C
340.34	0.155917	0.154841	1.00695	0.313961	0.39325	YDR086C
499.533	0.0285722	0.138564	0.206202	0.836633	0.865898	YDR087C
351.801	0.621256	0.142473	4.36051	1.29762e-05	8.86408e-05	YDR088C
189.617	-0.387817	0.173887	-2.23028	0.0257287	0.0457926	YDR089W
338.035	0.691709	0.155184	4.45734	8.29819e-06	6.19056e-05	YDR090C
1428.23	0.0508578	0.133587	0.380711	0.703418	0.758833	YDR091C
177.755	0.391767	0.175822	2.22821	0.0258665	0.0459416	YDR092W
932.73	0.254519	0.128592	1.97928	0.0477847	0.0773308	YDR093W
0.0988196	0	5.2679	0	1	NA	YDR094W
1.49771	0.441443	1.03793	0.425311	0.67061	NA	YDR095C
486.604	0.536578	0.155039	3.46091	0.000538351	0.00178103	YDR096W
328.386	0.225485	0.141805	1.5901	0.111812	0.161823	YDR097C
352.554	0.126481	0.160818	0.786485	0.431583	0.512207	YDR098C
0	NA	NA	NA	NA	NA	YDR098C-A
3.78273	-1.27999	1.12942	-1.13331	0.257082	0.331071	YDR098C-B
1300.77	0.385537	0.128326	3.00435	0.00266149	0.00664752	YDR099W
130.828	0.642332	0.172269	3.72866	0.0001925	0.000759958	YDR100W
1264.68	-0.029278	0.126548	-0.231359	0.817036	0.851217	YDR101C
6.30229	0.183971	0.636784	0.288906	0.772653	0.817973	YDR102C
658.828	0.314987	0.142308	2.21342	0.0268686	0.0473651	YDR103W
450.279	0.899914	0.133848	6.72342	1.7751e-11	1.16407e-09	YDR104C
352.635	0.629351	0.149114	4.2206	2.43649e-05	0.000146632	YDR105C
25.0225	0.915821	0.333883	2.74294	0.00608914	0.0132613	YDR106W
80.2876	0.673353	0.193915	3.47241	0.000515815	0.00171569	YDR107C
383.955	0.474732	0.148223	3.20283	0.00136086	0.00380114	YDR108W
299.517	0.548538	0.168669	3.25216	0.00114533	0.00329744	YDR109C
422.597	0.323933	0.132233	2.44971	0.0142972	0.0274771	YDR110W
298.008	0.613086	0.153147	4.00326	6.24766e-05	0.000305246	YDR111C
0.207315	1.02961	3.77789	0.272536	0.78521	NA	YDR112W
140.131	-0.209443	0.173544	-1.20686	0.227487	0.298959	YDR113C
1.54291	-0.350464	1.18961	-0.294603	0.768297	NA	YDR114C
254.414	0.382046	0.156954	2.43413	0.0149277	0.028494	YDR115W
436.864	0.215158	0.137791	1.56148	0.11841	0.170038	YDR116C
431.196	0.490155	0.139764	3.50703	0.000453141	0.00154105	YDR117C
264.067	0.549805	0.14601	3.76554	0.00016619	0.000675053	YDR118W
1.3624	-1.73886	1.65968	-1.04771	0.294772	NA	YDR118W-A
960.603	0.260734	0.13963	1.86732	0.0618568	0.0968892	YDR119W
6.7417	-0.199779	0.726527	-0.274978	0.783333	0.826167	YDR119W-A
607.736	0.326391	0.146368	2.22993	0.0257519	0.0457979	YDR120C
200.021	0.340274	0.172937	1.96762	0.0491119	0.0793047	YDR121W
530.467	0.644976	0.165128	3.90592	9.3866e-05	0.000424194	YDR122W
151.143	0.368986	0.173217	2.13019	0.033156	0.0568362	YDR123C
29.812	0.128964	0.320232	0.402718	0.687155	0.74594	YDR124W
116.794	0.854459	0.180927	4.72266	2.32777e-06	2.23754e-05	YDR125C
151.375	0.853087	0.176076	4.845	1.26613e-06	1.39417e-05	YDR126W
2521.51	0.27719	0.130195	2.12904	0.0332509	0.0569491	YDR127W
603.166	0.648779	0.139375	4.6549	3.24132e-06	2.93409e-05	YDR128W
1512.86	0.0982053	0.133833	0.733792	0.463075	0.542491	YDR129C
237.777	0.419079	0.153269	2.73428	0.00625167	0.0135652	YDR130C
256.252	0.515556	0.156224	3.30011	0.000966459	0.00286779	YDR131C
2004.48	-0.402567	0.117972	-3.41239	0.000643957	0.00205773	YDR132C
340.02	-0.397975	0.174722	-2.27776	0.0227408	0.0410699	YDR133C
7081.34	-0.266987	0.125271	-2.13128	0.0330663	0.0566989	YDR135C
2.01981	0.867734	1.04343	0.831615	0.405626	NA	YDR136C
637.364	0.627223	0.133789	4.68816	2.7567e-06	2.56625e-05	YDR137W
575.022	0.593734	0.137041	4.33253	1.47407e-05	9.77526e-05	YDR138W
143.855	0.371922	0.171021	2.17471	0.0296515	0.0515018	YDR139C
206.954	0.451527	0.159978	2.82243	0.00476611	0.0108651	YDR140W
946.93	0.744714	0.136275	5.46479	4.63459e-08	9.94668e-07	YDR141C
379.705	0.703171	0.128314	5.4801	4.25082e-08	9.36132e-07	YDR142C
640.303	0.459701	0.136057	3.37874	0.000728183	0.00227033	YDR143C
484.497	0.418671	0.148254	2.82401	0.00474265	0.0108325	YDR144C
676.185	0.506875	0.144856	3.49916	0.000466724	0.00157857	YDR145W
372.658	0.184796	0.147831	1.25005	0.21128	0.28003	YDR146C
254.084	0.443376	0.159837	2.77393	0.00553842	0.0122656	YDR147W
476.98	0.466976	0.155865	2.99602	0.00273524	0.00679436	YDR148C
0.280248	1.2561	3.15987	0.397516	0.690987	NA	YDR149C
924.666	0.449574	0.143406	3.13497	0.00171869	0.00463083	YDR150W
1351.84	0.566505	0.122253	4.63386	3.58916e-06	3.18568e-05	YDR151C
741.742	0.0918278	0.130072	0.705976	0.480203	0.559779	YDR152W
828.736	0.286915	0.130377	2.20065	0.0277608	0.0486329	YDR153C
15.5983	0.155277	0.411392	0.377442	0.705845	0.760617	YDR154C
853.122	0.0388721	0.143747	0.27042	0.786837	0.828826	YDR155C
124.257	0.260346	0.171066	1.5219	0.128033	0.182392	YDR156W
6.12832	0.173756	0.661277	0.262758	0.792737	0.833083	YDR157W
1238.85	-0.0978658	0.194825	-0.502326	0.615438	0.685084	YDR158W
767.827	0.591107	0.141424	4.17969	2.91906e-05	0.000169249	YDR159W
382.867	0.545969	0.158061	3.45416	0.00055201	0.00181908	YDR160W
422.185	0.293529	0.145383	2.019	0.0434871	0.0713343	YDR161W
332.596	0.510973	0.136169	3.7525	0.00017508	0.00070534	YDR162C
144.483	0.556466	0.201078	2.76741	0.00565029	0.0124805	YDR163W
679.325	0.591565	0.127243	4.64911	3.33368e-06	2.99473e-05	YDR164C
638.245	0.105533	0.135094	0.78118	0.434697	0.515384	YDR165W
591.274	0.566517	0.145725	3.88759	0.000101246	0.00045338	YDR166C
257.097	0.409927	0.141136	2.90448	0.00367865	0.00872293	YDR167W
1005.39	0.375128	0.13705	2.73716	0.00619724	0.0134669	YDR168W
422.518	0.678405	0.141803	4.78414	1.7172e-06	1.75649e-05	YDR169C
5.12948	0.986645	0.85054	1.16002	0.24604	0.319375	YDR169C-A
1366.8	0.449681	0.143859	3.12584	0.00177299	0.00475646	YDR170C
152.637	0.309135	0.200783	1.53965	0.123647	0.176784	YDR170W-A
2725.23	1.11569	0.128229	8.7007	3.29852e-18	5.89936e-16	YDR171W
2061.4	0.217162	0.128297	1.69265	0.090522	0.134638	YDR172W
122.12	0.51252	0.222053	2.30809	0.0209941	0.0383257	YDR173C
596.735	0.395122	0.138173	2.85962	0.00424151	0.00986733	YDR174W
500.91	0.499383	0.123685	4.03753	5.40174e-05	0.000272721	YDR175C
504.618	0.66898	0.128977	5.1868	2.13935e-07	3.24587e-06	YDR176W
448.724	0.281561	0.15105	1.86403	0.0623179	0.097508	YDR177W
259.227	0.551042	0.148543	3.70965	0.000207543	0.000809061	YDR178W
47.1262	-0.107403	0.273372	-0.392881	0.694407	0.75157	YDR179C
166.471	0.308072	0.156746	1.96542	0.0493654	0.0796921	YDR179W-A
401.968	0.487007	0.14689	3.31544	0.000914978	0.00273705	YDR180W
420.047	0.451491	0.138743	3.25415	0.00113731	0.00328556	YDR181C
593.645	0.370382	0.120452	3.07494	0.00210544	0.00547415	YDR182W
11.1747	0.241944	0.51074	0.473713	0.635705	0.702083	YDR182W-A
16.5914	-0.562088	0.422459	-1.33052	0.183349	0.24825	YDR183C-A
160.703	0.402703	0.160199	2.51377	0.0119447	0.0236251	YDR183W
498.247	0.0894394	0.133427	0.670325	0.50265	0.581011	YDR184C
70.4841	0.145934	0.216613	0.673708	0.500497	0.579202	YDR185C
1008.62	0.349485	0.138049	2.53161	0.0113541	0.0225933	YDR186C
0.524241	-0.667482	4.71641	-0.141523	0.887457	NA	YDR187C
1108.78	0.146659	0.12974	1.1304	0.258307	0.33243	YDR188W
605.884	0.467739	0.128357	3.64406	0.000268375	0.00099557	YDR189W
1339.59	0.207421	0.125102	1.65802	0.0973126	0.143513	YDR190C
168.859	0.59488	0.158933	3.74295	0.000181871	0.000728718	YDR191W
212.79	0.756579	0.154265	4.90441	9.37069e-07	1.08779e-05	YDR192C
0.436479	0.294306	2.41744	0.121743	0.903103	NA	YDR193W
1950.19	0.334174	0.118775	2.8135	0.00490047	0.0111112	YDR194C
0.149511	0	4.24207	0	1	NA	YDR194W-A
402.044	0.599748	0.150378	3.98827	6.65575e-05	0.000321196	YDR195W
188.507	0.48428	0.177196	2.73302	0.00627565	0.0136122	YDR196C
296.713	0.326262	0.153807	2.12124	0.033902	0.0578461	YDR197W
340.135	0.560018	0.137753	4.06537	4.79554e-05	0.00024893	YDR198C
0.882104	1.04052	1.49197	0.69741	0.485546	NA	YDR199W
422.482	0.75568	0.128872	5.86379	4.52423e-09	1.4512e-07	YDR200C
90.0112	0.369176	0.215592	1.71238	0.0868262	0.129767	YDR201W
270.079	0.528617	0.13161	4.01653	5.90618e-05	0.000292927	YDR202C
1.12644	3.21573	1.65967	1.93757	0.052676	NA	YDR203W
174.875	0.535855	0.165346	3.24082	0.00119187	0.00340484	YDR204W
458.457	0.708942	0.12925	5.48504	4.13385e-08	9.17217e-07	YDR205W
693.818	0.305883	0.142805	2.14197	0.0321958	0.0553187	YDR206W
133.674	0.620576	0.21037	2.94992	0.00317855	0.0077392	YDR207C
853.004	0.436452	0.155376	2.80901	0.00496937	0.01122	YDR208W
0.243029	1.78107	2.82934	0.629499	0.529022	NA	YDR209C
0	NA	NA	NA	NA	NA	YDR210C-C
80.6949	-0.114824	0.312009	-0.368015	0.712862	0.766483	YDR210C-D
167.52	-0.0988017	0.17915	-0.551503	0.581289	0.653978	YDR210W
0	NA	NA	NA	NA	NA	YDR210W-A
24.9331	0.375421	0.431327	0.870386	0.384089	0.46529	YDR210W-B
1111.84	0.258025	0.138063	1.8689	0.0616367	0.0965958	YDR211W
1092.43	0.335259	0.149075	2.24893	0.0245169	0.0438748	YDR212W
164.264	0.253952	0.182447	1.39192	0.163946	0.225866	YDR213W
1331.27	0.166313	0.115618	1.43847	0.150302	0.209464	YDR214W
0.676648	-1.12967	2.00312	-0.563955	0.572785	NA	YDR215C
1081.05	0.490034	0.147381	3.32493	0.000884393	0.00266175	YDR216W
673.891	0.58169	0.148088	3.92801	8.56533e-05	0.000393405	YDR217C
12.4756	0.477912	0.532395	0.897664	0.369365	0.450411	YDR218C
448.625	0.585055	0.136431	4.28828	1.80059e-05	0.000114888	YDR219C
36.3806	0.333826	0.261563	1.27628	0.201858	0.269662	YDR220C
496.062	0.619027	0.150737	4.10667	4.01402e-05	0.000216157	YDR221W
199.016	-2.23793	0.156889	-14.2645	3.64337e-46	1.07516e-42	YDR222W
56.6125	-1.0254	0.284092	-3.60938	0.000306927	0.00110998	YDR223W
926.263	-0.590085	0.197699	-2.98477	0.00283791	0.00701103	YDR224C
910.413	-0.796215	0.166748	-4.77497	1.79733e-06	1.82265e-05	YDR225W
682.959	-0.541731	0.146174	-3.70607	0.000210502	0.000818975	YDR226W
599.431	0.724702	0.162314	4.46482	8.01342e-06	6.04026e-05	YDR227W
345.282	0.452595	0.139198	3.25145	0.00114819	0.00330158	YDR228C
452.756	0.339458	0.14221	2.38702	0.0169853	0.0319056	YDR229W
1.35007	1.24093	1.3453	0.92242	0.35631	NA	YDR230W
108.704	0.322953	0.201723	1.60097	0.109383	0.158853	YDR231C
530.695	0.133486	0.163988	0.813996	0.415647	0.496187	YDR232W
948.515	-0.134418	0.137991	-0.974103	0.330005	0.409265	YDR233C
512.208	0.057125	0.146684	0.389442	0.696949	0.753507	YDR234W
484.276	0.329706	0.129245	2.55102	0.0107408	0.0215327	YDR235W
132.716	0.605971	0.157573	3.84565	0.000120236	0.00051647	YDR236C
391.555	0.515803	0.144189	3.57727	0.000347198	0.00122338	YDR237W
1772.79	0.488641	0.126022	3.87742	0.000105568	0.000468117	YDR238C
243.178	0.457821	0.159481	2.87069	0.00409578	0.00956601	YDR239C
268.364	0.41121	0.144592	2.84394	0.004456	0.0102892	YDR240C
26.2942	0.12471	0.310074	0.402196	0.68754	0.746067	YDR241W
222.521	0.490889	0.168884	2.90666	0.00365313	0.00867287	YDR242W
303.491	0.397345	0.140774	2.82258	0.00476396	0.0108651	YDR243C
516.817	0.464933	0.14349	3.24017	0.0011946	0.00341101	YDR244W
991.899	0.05237	0.131668	0.397744	0.690819	0.7488	YDR245W
162.047	0.457223	0.158816	2.87894	0.00399012	0.00938234	YDR246W
11.5582	-0.440314	0.509496	-0.864216	0.387469	0.46862	YDR246W-A
196.199	0.0862303	0.159105	0.541972	0.587838	0.659585	YDR247W
130.127	0.24431	0.166153	1.47039	0.141456	0.198732	YDR248C
315.77	-0.0174354	0.134875	-0.129271	0.897143	0.91608	YDR249C
2.10703	-0.910638	1.21803	-0.747635	0.454681	NA	YDR250C
960.755	0.137428	0.129727	1.05936	0.289437	0.367209	YDR251W
73.3373	0.728441	0.197163	3.69462	0.000220219	0.00084618	YDR252W
199.193	0.0633018	0.183705	0.344585	0.730407	0.781094	YDR253C
184.457	0.185411	0.159811	1.16019	0.245972	0.319375	YDR254W
281.465	0.672367	0.134764	4.98923	6.06196e-07	7.76088e-06	YDR255C
61.4537	-0.0729436	0.215017	-0.339246	0.734424	0.784538	YDR256C
507.491	0.538846	0.124269	4.33612	1.45018e-05	9.66024e-05	YDR257C
2782.28	0.726877	0.148161	4.90599	9.29564e-07	1.08211e-05	YDR258C
70.3726	0.68247	0.223188	3.05782	0.00222951	0.00573109	YDR259C
136.986	-0.157028	0.189855	-0.827095	0.408183	0.48876	YDR260C
302.178	-0.174697	0.152439	-1.14601	0.251789	0.325823	YDR261C
0	NA	NA	NA	NA	NA	YDR261C-C
30.9337	0.109327	0.391726	0.27909	0.780176	0.823537	YDR261C-D
0	NA	NA	NA	NA	NA	YDR261W-A
132.965	-0.656481	0.321694	-2.0407	0.0412803	0.0684372	YDR261W-B
434.152	0.318751	0.144754	2.20202	0.0276639	0.048564	YDR262W
75.2978	-0.0619598	0.226058	-0.274088	0.784017	0.826741	YDR263C
1459.54	0.451598	0.126262	3.57668	0.000347984	0.00122542	YDR264C
263.699	0.637554	0.151325	4.21313	2.51855e-05	0.000150908	YDR265W
669.657	0.400221	0.127351	3.14266	0.0016742	0.00453398	YDR266C
453.834	0.34977	0.150099	2.33026	0.0197923	0.0364703	YDR267C
153.169	0.559028	0.17504	3.19372	0.00140452	0.00391197	YDR268W
0.289806	-0.667486	3.14399	-0.212305	0.831869	NA	YDR269C
681.666	-0.0435617	0.135223	-0.322147	0.747341	0.796318	YDR270W
4.87952	1.52937	0.743584	2.05676	0.0397097	0.0662052	YDR271C
364.492	0.418404	0.155319	2.69384	0.00706338	0.015014	YDR272W
44.0734	1.00708	0.264524	3.80715	0.000140576	0.000590098	YDR273W
0.159152	-0.667484	4.13858	-0.161283	0.87187	NA	YDR274C
172.684	-1.07176	0.173097	-6.19169	5.95244e-10	2.52743e-08	YDR275W
535.389	-0.862585	0.138239	-6.23981	4.38114e-10	1.98904e-08	YDR276C
172.252	-0.254026	0.15751	-1.61276	0.106797	0.155519	YDR277C
1.89158	0.0277655	1.29596	0.0214246	0.982907	NA	YDR278C
198.638	0.507975	0.169826	2.99115	0.00277927	0.00688633	YDR279W
729.001	0.2463	0.126891	1.94104	0.052254	0.0839192	YDR280W
19.6725	0.0630203	0.459243	0.137226	0.890852	0.910916	YDR281C
211.426	0.573796	0.143513	3.99822	6.38204e-05	0.000310526	YDR282C
782.005	0.668092	0.151004	4.42433	9.6741e-06	6.98856e-05	YDR283C
317.413	0.596067	0.15431	3.86279	0.000112101	0.000487921	YDR284C
140.775	0.361271	0.180195	2.00489	0.0449753	0.0734691	YDR285W
59.2626	0.441743	0.225797	1.95637	0.0504214	0.0811971	YDR286C
137.25	0.565935	0.185654	3.04833	0.00230119	0.00588231	YDR287W
296.105	0.436231	0.144075	3.0278	0.00246341	0.00621858	YDR288W
396.863	0.510404	0.136755	3.73225	0.000189773	0.000751428	YDR289C
0.288903	1.25609	5.2679	0.238441	0.811539	NA	YDR290W
543.128	0.524763	0.127455	4.11725	3.83413e-05	0.000207796	YDR291W
772.438	0.448418	0.131183	3.41827	0.000630215	0.00202258	YDR292C
1173.21	0.0698836	0.164621	0.424512	0.671192	0.732473	YDR293C
722.529	0.281153	0.125008	2.24907	0.0245079	0.0438718	YDR294C
375.739	0.670094	0.15344	4.36715	1.25877e-05	8.67901e-05	YDR295C
300.877	0.267505	0.153339	1.74453	0.0810674	0.122493	YDR296W
436.526	-0.37026	0.134873	-2.74525	0.00604639	0.0131828	YDR297W
719.373	0.406043	0.135888	2.98807	0.00280749	0.00695042	YDR298C
828.925	0.249236	0.124588	2.00049	0.0454475	0.074138	YDR299W
768.076	0.348344	0.142918	2.43738	0.0147941	0.0282756	YDR300C
868.292	0.765329	0.127937	5.98207	2.20318e-09	8.17808e-08	YDR301W
305.513	0.163045	0.150311	1.08471	0.278049	0.354437	YDR302W
582.104	0.606729	0.157545	3.85114	0.000117568	0.000507227	YDR303C
435.005	0.437228	0.142698	3.06401	0.00218393	0.00564095	YDR304C
183.421	0.549605	0.151821	3.62009	0.000294505	0.00107693	YDR305C
480.201	0.529965	0.136871	3.872	0.000107944	0.000475729	YDR306C
377.446	0.522115	0.157956	3.30544	0.000948286	0.00282381	YDR307W
252.074	0.425034	0.15567	2.73036	0.00632651	0.0137024	YDR308C
401.829	-0.290404	0.152573	-1.90337	0.0569922	0.0904215	YDR309C
540.35	0.443864	0.147552	3.00818	0.00262816	0.00657861	YDR310C
680.588	0.571511	0.122339	4.67155	2.98942e-06	2.7312e-05	YDR311W
506.372	0.332093	0.14764	2.24934	0.0244907	0.0438545	YDR312W
375.783	0.426758	0.1371	3.11274	0.00185361	0.00492129	YDR313C
387.752	0.468959	0.163143	2.87452	0.00404643	0.00947581	YDR314C
76.4382	0.380892	0.217838	1.74851	0.0803755	0.121666	YDR315C
504.259	0.459474	0.15232	3.0165	0.00255714	0.00642496	YDR316W
0	NA	NA	NA	NA	NA	YDR316W-A
2.07493	1.09865	1.40417	0.782424	0.433965	NA	YDR316W-B
104.165	0.475583	0.221248	2.14955	0.031591	0.054438	YDR317W
204.494	0.422967	0.163506	2.58685	0.00968566	0.0196713	YDR318W
250.36	0.412103	0.156538	2.63261	0.00847315	0.0175407	YDR319C
329.202	0.531876	0.147833	3.59781	0.000320914	0.00114374	YDR320C
80.4377	0.00547143	0.216266	0.0252995	0.979816	0.983482	YDR320C-A
5.46152	-0.0380753	0.697432	-0.0545936	0.956462	0.965624	YDR320W-B
323.924	0.450522	0.146193	3.08169	0.00205826	0.00537516	YDR321W
273.933	0.29618	0.164936	1.79572	0.0725387	0.111028	YDR322C-A
515.135	0.408406	0.132216	3.08893	0.00200879	0.00526929	YDR322W
155.84	0.697107	0.168888	4.12763	3.66519e-05	0.000200854	YDR323C
1203.17	0.186555	0.126141	1.47895	0.139154	0.195777	YDR324C
466.132	0.359247	0.152342	2.35816	0.0183658	0.034136	YDR325W
1017.27	0.500617	0.148614	3.36857	0.00075558	0.00234286	YDR326C
0.85488	0.90902	1.71794	0.529133	0.596713	NA	YDR327W
354.391	0.428488	0.156912	2.73076	0.00631885	0.0136908	YDR328C
509.383	0.744037	0.142425	5.22405	1.75051e-07	2.76244e-06	YDR329C
345.3	0.660948	0.148247	4.45843	8.25641e-06	6.17228e-05	YDR330W
524.238	0.461224	0.135234	3.41057	0.000648263	0.00206925	YDR331W
322.75	0.746682	0.145383	5.13595	2.80719e-07	4.04561e-06	YDR332W
1078.41	0.708516	0.120877	5.86146	4.58808e-09	1.45564e-07	YDR333C
767.207	0.241357	0.14837	1.62672	0.103796	0.151733	YDR334W
1349.94	0.578674	0.1259	4.59628	4.30091e-06	3.64712e-05	YDR335W
188.091	0.391573	0.174841	2.2396	0.0251167	0.0448529	YDR336W
501.955	0.333984	0.137004	2.43778	0.0147779	0.0282537	YDR337W
516.359	0.685524	0.157912	4.34117	1.41728e-05	9.4809e-05	YDR338C
461.908	0.262459	0.128868	2.03665	0.0416854	0.0689344	YDR339C
1.04317	-0.474696	1.8817	-0.252269	0.800833	NA	YDR340W
1823.91	-0.0736504	0.129661	-0.568024	0.570018	0.643752	YDR341C
29.8686	0.156699	0.334396	0.468604	0.639353	0.705056	YDR342C
22.7223	0.298895	0.463444	0.644945	0.518963	0.596363	YDR343C
37.3636	-0.0815406	0.307955	-0.264781	0.791178	0.832359	YDR344C
6442.28	-0.381569	0.187092	-2.03947	0.0414028	0.0685825	YDR345C
1271.23	0.0143325	0.118288	0.121166	0.903559	0.920654	YDR346C
491.981	0.316753	0.135391	2.33954	0.0193076	0.0356662	YDR347W
653.626	0.422672	0.128041	3.30106	0.000963187	0.00286096	YDR348C
832.868	0.522598	0.117777	4.43717	9.11485e-06	6.64968e-05	YDR349C
632.983	0.436564	0.137735	3.1696	0.0015265	0.00420412	YDR350C
900.485	0.455276	0.13468	3.38043	0.000723726	0.00225763	YDR351W
439.393	0.0812873	0.138934	0.585079	0.558495	0.633892	YDR352W
3762.52	-0.692053	0.115674	-5.98279	2.19348e-09	8.17808e-08	YDR353W
0.269389	-0.667486	3.03094	-0.220224	0.825697	NA	YDR354C-A
969.305	0.102526	0.1372	0.747276	0.454897	0.534714	YDR354W
0.103876	0	5.2679	0	1	NA	YDR355C
371.834	0.310543	0.154235	2.01345	0.0440675	0.0721861	YDR356W
91.6276	0.365248	0.225596	1.61904	0.10544	0.153731	YDR357C
389.919	0.837096	0.147347	5.68112	1.33816e-08	3.55728e-07	YDR358W
258.733	0.355069	0.173196	2.05009	0.0403553	0.0670833	YDR359C
0.29462	0	3.1203	0	1	NA	YDR360W
396.168	0.091152	0.150123	0.607182	0.54373	0.619397	YDR361C
278.627	0.497818	0.154953	3.21271	0.00131488	0.0036849	YDR362C
319.494	0.464987	0.132628	3.50594	0.000454999	0.00154511	YDR363W
233.044	0.229609	0.159345	1.44096	0.149597	0.208729	YDR363W-A
374.879	0.420444	0.138478	3.03617	0.00239603	0.00607186	YDR364C
977.89	0.176252	0.122733	1.43606	0.150985	0.210317	YDR365C
0	NA	NA	NA	NA	NA	YDR365W-A
3.14342	-0.697471	1.06543	-0.65464	0.5127	0.59043	YDR365W-B
0.763984	0.507261	1.74287	0.291049	0.771014	NA	YDR366C
212.728	0.481555	0.170777	2.81979	0.00480551	0.0109464	YDR367W
717.093	0.059835	0.131852	0.453803	0.649971	0.714496	YDR368W
354.328	0.725976	0.146163	4.96691	6.80291e-07	8.4528e-06	YDR369C
312.849	0.49124	0.153175	3.20705	0.00134105	0.00375292	YDR370C
0.597599	1.08851	1.71757	0.633749	0.526245	NA	YDR371C-A
284.346	0.61304	0.1535	3.99373	6.50406e-05	0.000315435	YDR371W
862.838	0.453335	0.137795	3.28992	0.00100217	0.0029568	YDR372C
388.227	0.447156	0.152336	2.93532	0.003332	0.00803655	YDR373W
4.08931	-0.494729	0.873825	-0.566165	0.571281	0.644932	YDR374C
37.9713	0.599417	0.283027	2.11788	0.0341853	0.0582285	YDR374W-A
333.022	0.611896	0.1374	4.4534	8.45191e-06	6.25887e-05	YDR375C
325.34	0.605058	0.133051	4.54757	5.42691e-06	4.38762e-05	YDR376W
402.971	0.147701	0.212376	0.695468	0.486762	0.56586	YDR377W
191.741	0.416533	0.183509	2.26983	0.0232181	0.0418294	YDR378C
23.0863	0.419548	0.350865	1.19575	0.231793	0.303739	YDR379C-A
506.423	0.712693	0.136907	5.20567	1.93303e-07	3.0023e-06	YDR379W
70.4738	-1.77366	0.261585	-6.78042	1.19825e-11	8.32008e-10	YDR380W
141.082	0.698976	0.186601	3.74584	0.000179791	0.000722348	YDR381C-A
1193.94	-0.625029	0.135164	-4.62422	3.76015e-06	3.29922e-05	YDR381W
1091	-0.289063	0.138521	-2.08679	0.0369072	0.0623787	YDR382W
118.662	0.230032	0.200709	1.1461	0.251754	0.325823	YDR383C
152.047	-1.03057	0.189749	-5.43122	5.59693e-08	1.155e-06	YDR384C
983.899	-0.323506	0.142623	-2.26827	0.023313	0.0419491	YDR385W
208.598	0.552205	0.159791	3.45579	0.000548679	0.00181012	YDR386W
313.776	0.459541	0.147568	3.11409	0.00184512	0.00490537	YDR387C
477.194	0.374231	0.131001	2.8567	0.00428064	0.0099373	YDR388W
595.997	0.356281	0.154866	2.30057	0.0214157	0.0389931	YDR389W
590.355	0.51342	0.14134	3.63251	0.000280677	0.00103276	YDR390C
212.056	0.126384	0.14564	0.867782	0.385514	0.466778	YDR391C
358.942	0.501321	0.150035	3.34135	0.000833716	0.00253441	YDR392W
373.731	0.501757	0.134464	3.73153	0.000190319	0.000752856	YDR393W
1509.13	0.372095	0.121595	3.06011	0.00221255	0.0057024	YDR394W
1506.38	0.207207	0.122943	1.68538	0.0919144	0.13637	YDR395W
11.0066	0.512849	0.49989	1.02592	0.304927	0.3834	YDR396W
130.197	-0.991312	0.20181	-4.9121	9.0104e-07	1.05515e-05	YDR397C
819.612	-0.0165286	0.137257	-0.120421	0.90415	0.921003	YDR398W
485.459	-1.63852	0.129261	-12.6761	8.02593e-37	1.18423e-33	YDR399W
340.674	0.278601	0.139358	1.99917	0.0455897	0.0743321	YDR400W
20.8524	0.34886	0.358021	0.974412	0.329852	0.409247	YDR401W
9.35601	1.40697	0.578906	2.43039	0.0150824	0.0287427	YDR402C
60.1678	0.741175	0.226112	3.27791	0.00104578	0.00306312	YDR403W
483.797	0.451103	0.140115	3.21953	0.00128402	0.0036225	YDR404C
305.012	0.404526	0.144708	2.79546	0.00518258	0.0116109	YDR405W
269.142	0.353142	0.177736	1.98689	0.0469343	0.0762263	YDR406W
0.197639	0	5.2679	0	1	NA	YDR406W-A
944.487	0.731593	0.131754	5.55272	2.81254e-08	6.61339e-07	YDR407C
153.761	0.270568	0.166727	1.62282	0.104628	0.152761	YDR408C
191.542	0.933158	0.159505	5.85033	4.90608e-09	1.516e-07	YDR409W
322.821	0.502712	0.159235	3.15704	0.00159377	0.00434678	YDR410C
312.306	0.741241	0.141009	5.25668	1.46676e-07	2.38833e-06	YDR411C
496.872	0.315598	0.149553	2.11027	0.0348348	0.059181	YDR412W
3.21288	-0.676781	1.22121	-0.554187	0.579451	0.652656	YDR413C
159.722	0.446657	0.168608	2.64909	0.00807093	0.0168499	YDR414C
321.96	0.626056	0.165852	3.77478	0.000160146	0.000655043	YDR415C
597.751	0.542568	0.128533	4.22124	2.42965e-05	0.000146474	YDR416W
1.97061	1.5743	1.13155	1.39127	0.164143	NA	YDR417C
1350.55	-0.0497923	0.137625	-0.361797	0.717503	0.770367	YDR418W
274.695	0.63544	0.149397	4.25337	2.10575e-05	0.000130411	YDR419W
728.546	0.155139	0.160312	0.967731	0.333179	0.412853	YDR420W
405.785	0.426942	0.131355	3.25029	0.00115289	0.00331272	YDR421W
656.289	0.708891	0.142509	4.97438	6.5458e-07	8.2024e-06	YDR422C
488.487	0.580051	0.138595	4.18523	2.8488e-05	0.000165979	YDR423C
71.5503	0.298113	0.220191	1.35388	0.175774	0.239644	YDR424C
288.805	0.786011	0.152168	5.16541	2.39914e-07	3.56667e-06	YDR425W
3.40011	0.277267	0.742356	0.373497	0.708779	0.762942	YDR426C
1305.18	0.463792	0.134427	3.45015	0.000560285	0.00183609	YDR427W
272.203	0.601184	0.151956	3.95631	7.61155e-05	0.000358813	YDR428C
858.848	0.101433	0.13257	0.765126	0.444196	0.524225	YDR429C
719.317	0.524911	0.130931	4.00907	6.09586e-05	0.000300118	YDR430C
0.46973	0.294306	2.32826	0.126406	0.899411	NA	YDR431W
568.686	0.144396	0.140902	1.0248	0.30546	0.383906	YDR432W
4.0305	0.833017	0.870007	0.957483	0.338323	0.418262	YDR433W
700.84	0.821794	0.12789	6.42581	1.3117e-10	6.91219e-09	YDR434W
191.9	0.662523	0.178743	3.70657	0.000210084	0.000818425	YDR435C
233.19	1.21614	0.16915	7.18973	6.49193e-13	5.89468e-11	YDR436W
77.2005	0.471588	0.205334	2.29669	0.0216365	0.0393525	YDR437W
130.841	0.740455	0.203763	3.6339	0.000279173	0.00102787	YDR438W
206.977	0.54703	0.156681	3.49136	0.000480573	0.00161431	YDR439W
286.742	0.600472	0.138175	4.34574	1.38805e-05	9.3733e-05	YDR440W
263.777	0.123381	0.144196	0.855654	0.392189	0.473064	YDR441C
0	NA	NA	NA	NA	NA	YDR442W
373.822	0.639423	0.158511	4.03392	5.4854e-05	0.000276472	YDR443C
317.543	0.363722	0.151479	2.40114	0.0163439	0.0308284	YDR444W
0.274909	-0.667486	3.18426	-0.20962	0.833964	NA	YDR445C
2.70626	-0.997689	1.07035	-0.932115	0.351277	0.431644	YDR446W
566.085	-0.0342189	0.15755	-0.217194	0.828057	0.860073	YDR447C
433.459	0.423389	0.125751	3.3669	0.00076019	0.00235149	YDR448W
566.039	0.397406	0.153598	2.5873	0.00967307	0.0196525	YDR449C
1124.14	-0.0653627	0.148126	-0.441263	0.659023	0.722294	YDR450W
161.429	-0.919719	0.163465	-5.62641	1.83997e-08	4.68083e-07	YDR451C
776.853	0.587316	0.128193	4.58152	4.61618e-06	3.87549e-05	YDR452W
44.5933	0.3183	0.24953	1.2756	0.202097	0.269859	YDR453C
260.284	0.104977	0.166853	0.629158	0.529245	0.606719	YDR454C
0.390544	0.294306	2.50497	0.117489	0.906473	NA	YDR455C
619.497	0.697588	0.162961	4.28071	1.86302e-05	0.000117725	YDR456W
1961.75	0.62635	0.132788	4.71692	2.3944e-06	2.28669e-05	YDR457W
819.655	0.419396	0.139419	3.00816	0.00262832	0.00657861	YDR458C
201.735	0.52044	0.170308	3.05587	0.00224407	0.0057635	YDR459C
345.125	0.591279	0.13548	4.36433	1.27511e-05	8.76101e-05	YDR460W
16.6792	0.528528	0.415992	1.27053	0.203897	0.271887	YDR461C-A
178.963	-1.41777	0.173513	-8.17095	3.05971e-16	4.5146e-14	YDR461W
218.802	0.593624	0.144444	4.10971	3.96162e-05	0.000213725	YDR462W
695.878	0.65093	0.128554	5.06348	4.11681e-07	5.6244e-06	YDR463W
0.724835	2.78577	2.72817	1.02111	0.307202	NA	YDR464C-A
522.685	0.260883	0.168272	1.55037	0.121053	0.173481	YDR464W
616.674	0.230451	0.13846	1.66439	0.0960345	0.142054	YDR465C
616.245	0.776246	0.125916	6.16477	7.05851e-10	2.97566e-08	YDR466W
17.5198	0.426926	0.371684	1.14863	0.25071	0.324779	YDR467C
389.125	0.527088	0.128727	4.09461	4.22877e-05	0.000226481	YDR468C
162.002	0.695959	0.156918	4.43519	9.1992e-06	6.70292e-05	YDR469W
355.496	0.668172	0.13827	4.83237	1.34914e-06	1.45569e-05	YDR470C
893.257	-0.151774	0.154346	-0.983337	0.325442	0.405052	YDR471W
481.305	0.0366332	0.128996	0.283986	0.776421	0.820343	YDR472W
330.721	0.501859	0.13622	3.68417	0.00022945	0.00087538	YDR473C
315.208	0.42365	0.144031	2.94138	0.00326756	0.00792649	YDR475C
129.35	0.19233	0.175231	1.09758	0.272387	0.348122	YDR476C
606.306	0.400602	0.122877	3.26018	0.00111342	0.0032276	YDR477W
145.182	0.428925	0.173249	2.47577	0.013295	0.0258712	YDR478W
349.654	0.565693	0.139213	4.06351	4.83392e-05	0.000250701	YDR479C
185.398	0.116451	0.146555	0.794588	0.426853	0.507001	YDR480W
658.18	0.247957	0.13969	1.77505	0.0758898	0.115558	YDR481C
44.2661	-0.334569	0.26764	-1.25007	0.211275	0.28003	YDR482C
930.302	0.0735894	0.128715	0.571722	0.56751	0.642138	YDR483W
442.042	0.615019	0.150056	4.0986	4.15664e-05	0.000223023	YDR484W
661.277	0.514986	0.140839	3.65655	0.000255637	0.000960387	YDR485C
258.789	0.485177	0.14504	3.34513	0.000822443	0.00250726	YDR486C
1006.45	-0.571306	0.110863	-5.15324	2.5602e-07	3.74695e-06	YDR487C
75.5513	-0.100483	0.228348	-0.440044	0.659905	0.72259	YDR488C
163.338	0.305379	0.178985	1.70617	0.087976	0.131301	YDR489W
182.284	0.48105	0.168871	2.84862	0.00439096	0.0101589	YDR490C
1.52465	1.50131	1.55949	0.962695	0.335701	NA	YDR491C
456.048	-1.00824	0.14432	-6.98614	2.82546e-12	2.2535e-10	YDR492W
140.667	0.566193	0.181337	3.12233	0.00179425	0.00479604	YDR493W
606.842	0.502441	0.126468	3.97286	7.10155e-05	0.000338284	YDR494W
366.642	0.75072	0.157237	4.77445	1.80202e-06	1.82427e-05	YDR495C
1571.32	0.0111671	0.11385	0.0980862	0.921864	0.935978	YDR496C
1552.39	-0.0382181	0.137911	-0.277121	0.781687	0.824579	YDR497C
411.032	0.512517	0.134843	3.80085	0.000144202	0.000602687	YDR498C
225.905	0.440342	0.146531	3.00511	0.00265485	0.00663656	YDR499W
618.801	-0.0346689	0.152859	-0.226804	0.820577	0.853851	YDR500C
93.5126	-0.616116	0.18541	-3.32299	0.000890582	0.00267764	YDR501W
1004.98	-0.816033	0.136697	-5.96964	2.3778e-09	8.71663e-08	YDR502C
142.96	0.428566	0.192402	2.22745	0.0259174	0.0459906	YDR503C
18.2541	-0.0167259	0.480566	-0.0348046	0.972236	0.977702	YDR504C
639.707	0.277001	0.134103	2.06558	0.0388684	0.0650046	YDR505C
120.33	0.854549	0.183799	4.64937	3.32955e-06	2.99473e-05	YDR506C
645.265	0.000169628	0.131945	0.00128559	0.998974	0.99927	YDR507C
1073.11	-1.00079	0.141053	-7.09512	1.29237e-12	1.10544e-10	YDR508C
0.633786	-0.505437	2.19264	-0.230515	0.817692	NA	YDR509W
0.699338	-0.280912	1.62656	-0.172704	0.862884	NA	YDR510C-A
313.383	0.0830493	0.162984	0.509554	0.610364	0.680462	YDR510W
126.992	0.346002	0.178305	1.9405	0.052319	0.0839935	YDR511W
159.358	0.0237243	0.168092	0.141138	0.887761	0.908385	YDR512C
968.709	-0.316399	0.135937	-2.32753	0.0199369	0.0366565	YDR513W
500.096	0.268566	0.140914	1.90589	0.0566645	0.08995	YDR514C
492.763	0.476093	0.139757	3.40656	0.000657859	0.00209309	YDR515W
469.728	0.428184	0.169377	2.52799	0.0114716	0.0228119	YDR516C
324.191	0.558295	0.139101	4.01359	5.98015e-05	0.000295602	YDR517W
165.567	0.480929	0.178221	2.6985	0.00696538	0.014825	YDR518W
210.009	0.483575	0.175001	2.76326	0.00572265	0.0126215	YDR519W
517.627	0.795061	0.13314	5.9716	2.34931e-09	8.66603e-08	YDR520C
0.302828	0	2.92534	0	1	NA	YDR521W
1.3599	1.66193	1.49427	1.11221	0.266049	NA	YDR522C
39.5483	0.464624	0.306686	1.51498	0.129777	0.184565	YDR523C
558.908	0.206394	0.157248	1.31254	0.189337	0.255448	YDR524C
0.34309	3.23849	2.8704	1.12824	0.25922	NA	YDR524C-A
1237.9	-0.829421	0.137443	-6.03465	1.59312e-09	6.26838e-08	YDR524C-B
0.936183	-0.511748	1.69247	-0.302367	0.762372	NA	YDR524W-C
0.633029	-0.47293	1.90988	-0.247623	0.804426	NA	YDR525W
113.51	0.0500776	0.197679	0.253328	0.800015	0.837921	YDR525W-A
1.61303	-0.667488	1.90735	-0.349956	0.726372	NA	YDR526C
421.073	-0.0872274	0.138261	-0.630889	0.528113	0.605816	YDR527W
168.356	0.288191	0.180509	1.59655	0.110367	0.160018	YDR528W
509.212	0.183757	0.150154	1.22379	0.221031	0.29171	YDR529C
178.621	0.667604	0.14748	4.52673	5.99028e-06	4.73923e-05	YDR530C
340.465	0.521503	0.134206	3.88583	0.000101981	0.000455631	YDR531W
279.756	0.327881	0.144705	2.26586	0.0234601	0.0421882	YDR532C
667.737	-1.31878	0.141323	-9.33168	1.04206e-20	2.5626e-18	YDR533C
18.0461	0.556576	0.457126	1.21756	0.223392	0.294431	YDR534C
12.8466	0.0154222	0.39961	0.0385931	0.969215	0.975329	YDR535C
6.00743	0.0662346	0.639552	0.103564	0.917515	0.932044	YDR536W
3.18206	1.04441	0.828088	1.26123	0.207225	0.27577	YDR537C
139.361	0.382408	0.184092	2.07726	0.0377772	0.0636667	YDR538W
464.202	0.459455	0.145405	3.15982	0.00157865	0.00431952	YDR539W
44.0429	-0.366591	0.291852	-1.25609	0.209085	0.277869	YDR540C
203.95	0.641516	0.182833	3.50876	0.0004502	0.00153234	YDR541C
0.931198	-0.596855	1.89289	-0.315314	0.752523	NA	YDR542W
0	NA	NA	NA	NA	NA	YDR543C
0.129165	0	4.87117	0	1	NA	YDR544C
0	NA	NA	NA	NA	NA	YDR545C-A
0.244517	1.2561	3.12512	0.401936	0.687731	NA	YDR545W
321.814	0.270329	0.163282	1.6556	0.0978028	0.144056	YEL001C
738.796	0.467033	0.133196	3.50635	0.000454305	0.00154364	YEL002C
167.302	-0.0442888	0.190322	-0.232705	0.815991	0.850573	YEL003W
171.686	0.70877	0.183057	3.87185	0.00010801	0.000475729	YEL004W
159.045	0.717093	0.185036	3.87542	0.000106441	0.000470927	YEL005C
373.905	0.23543	0.135439	1.73827	0.0821632	0.123832	YEL006W
326.842	-0.251401	0.178636	-1.40734	0.159327	0.220791	YEL007W
1.41413	0.0203977	1.26194	0.0161638	0.987104	NA	YEL008C-A
3.31508	-1.58788	0.938433	-1.69206	0.0906348	0.134742	YEL008W
1969.25	-0.27573	0.151255	-1.82294	0.0683123	0.105434	YEL009C
2.69888	0.106835	0.882561	0.121051	0.903651	0.920654	YEL009C-A
0.0521397	0	5.2679	0	1	NA	YEL010W
195.466	0.605474	0.180364	3.35696	0.000788059	0.00242372	YEL011W
178.683	0.334856	0.187528	1.78563	0.0741587	0.113126	YEL012W
887.012	0.468087	0.133053	3.51805	0.000434736	0.00148581	YEL013W
0.634464	1.30058	2.14551	0.606187	0.544391	NA	YEL014C
828.643	0.484013	0.121498	3.9837	6.78492e-05	0.000325935	YEL015W
200.03	0.293317	0.153412	1.91196	0.0558812	0.0888978	YEL016C
426.731	-0.754602	0.15023	-5.02298	5.08772e-07	6.68493e-06	YEL017C-A
110.962	0.44897	0.188548	2.3812	0.0172564	0.0323325	YEL017W
3.95958	-1.04271	0.830518	-1.25549	0.209301	0.278094	YEL018C-A
208.976	0.557369	0.174888	3.18701	0.00143752	0.0039926	YEL018W
69.2528	0.498298	0.224012	2.22442	0.0261201	0.0462704	YEL019C
132.361	0.523234	0.186483	2.8058	0.00501921	0.0113153	YEL020C
2.35486	-0.398937	0.837524	-0.476329	0.63384	NA	YEL020C-B
227.491	-0.178783	0.17299	-1.03348	0.301378	0.379666	YEL020W-A
409.005	0.109667	0.142283	0.770764	0.440847	0.521314	YEL021W
928.924	0.656741	0.136586	4.80828	1.52237e-06	1.59027e-05	YEL022W
112.553	0.359851	0.182449	1.97234	0.048571	0.0784527	YEL023C
733.247	0.255561	0.138149	1.8499	0.0643283	0.100229	YEL024W
479.836	0.488577	0.143829	3.39693	0.000681464	0.00215195	YEL025C
600.108	-0.299207	0.201895	-1.48199	0.138343	0.194868	YEL026W
1379.07	-0.0960066	0.143987	-0.666775	0.504916	0.583401	YEL027W
34.5465	0.36877	0.276834	1.3321	0.182828	0.247659	YEL028W
481.479	0.358772	0.145589	2.46428	0.013729	0.0265929	YEL029C
1.62474	0.758171	1.3733	0.552078	0.580895	NA	YEL030C-A
105.157	0.343431	0.193969	1.77054	0.0766365	0.116484	YEL030W
1673.08	0.540177	0.138949	3.8876	0.000101241	0.00045338	YEL031W
0.114984	-0.667481	5.10062	-0.130863	0.895884	NA	YEL032C-A
563.131	0.386731	0.148608	2.60236	0.00925843	0.0189077	YEL032W
204.491	-0.203929	0.235021	-0.867707	0.385555	0.466778	YEL033W
6.88615	-0.408877	0.549749	-0.743753	0.457026	0.536683	YEL034C-A
3617.6	-0.436127	0.135597	-3.21635	0.00129833	0.00365065	YEL034W
0.9383	-1.36496	1.40777	-0.969594	0.332249	NA	YEL035C
789.878	0.0253219	0.13255	0.191037	0.848497	0.875035	YEL036C
696.473	0.126477	0.136484	0.926677	0.354094	0.434347	YEL037C
116.886	0.72704	0.199076	3.65207	0.000260136	0.000973573	YEL038W
54.5336	0.781158	0.288698	2.70579	0.0068142	0.0145768	YEL039C
1428.57	0.0184228	0.144848	0.127187	0.898793	0.917446	YEL040W
77.2346	0.536369	0.204499	2.62284	0.00872009	0.0179793	YEL041W
553.729	0.278885	0.164121	1.69927	0.0892687	0.133046	YEL042W
439.913	0.45621	0.173941	2.62278	0.00872145	0.0179793	YEL043W
122.908	0.0244215	0.186064	0.131253	0.895575	0.914894	YEL044W
11.4459	0.133224	0.461623	0.288599	0.772888	0.818075	YEL045C
3458.8	-0.18203	0.123943	-1.46865	0.141927	0.199299	YEL046C
480.437	0.133087	0.1621	0.821015	0.411638	0.491899	YEL047C
66.4376	-0.0477425	0.225187	-0.212012	0.832097	0.862645	YEL048C
8.14388	0.455163	0.620225	0.733867	0.46303	0.542491	YEL049W
610.252	0.15902	0.146498	1.08548	0.277709	0.354081	YEL050C
2.17375	1.24034	1.20702	1.0276	0.304137	NA	YEL050W-A
601.92	0.368735	0.143703	2.56595	0.0102894	0.0207384	YEL051W
580.069	0.00402073	0.140217	0.0286751	0.977124	0.981614	YEL052W
710.175	0.325111	0.12599	2.58044	0.0098674	0.0199991	YEL053C
1.26823	-0.380808	1.60141	-0.237796	0.812039	NA	YEL053W-A
1168.21	-0.0819283	0.145077	-0.564724	0.572262	0.645915	YEL054C
1051.24	0.175917	0.125842	1.39792	0.162137	0.223897	YEL055C
559.215	0.516872	0.139671	3.70063	0.000215062	0.000831237	YEL056W
25.9613	0.350277	0.323383	1.08316	0.278736	0.355094	YEL057C
955.795	0.198628	0.127627	1.55631	0.119634	0.171711	YEL058W
30.5449	-0.184018	0.315152	-0.583902	0.559286	0.63418	YEL059C-A
1.60973	0.204438	1.11361	0.183581	0.854342	NA	YEL059W
852.356	-0.666662	0.142297	-4.68501	2.79947e-06	2.59787e-05	YEL060C
442.016	0.193242	0.16635	1.16166	0.245373	0.318775	YEL061C
285.989	0.71721	0.16923	4.23807	2.25445e-05	0.000138027	YEL062W
588.514	-0.100177	0.132985	-0.753291	0.451275	0.531409	YEL063C
259.343	0.364124	0.156711	2.32355	0.0201498	0.0369903	YEL064C
384.084	-0.430594	0.152402	-2.82538	0.0047224	0.0107988	YEL065W
43.5891	0.162535	0.267944	0.606602	0.544115	0.619716	YEL066W
18.6597	0.458494	0.365677	1.25382	0.209907	0.278711	YEL067C
42.7628	0.980588	0.263152	3.72632	0.000194293	0.00076448	YEL068C
0.457111	1.2457	2.26345	0.550356	0.582076	NA	YEL069C
11.5143	1.69308	0.51518	3.28638	0.00101485	0.00298437	YEL070W
2527.17	0.0541953	0.143558	0.377515	0.705791	0.760617	YEL071W
194.473	-0.250685	0.167968	-1.49246	0.13558	0.191509	YEL072W
31.1804	0.42476	0.28572	1.48663	0.137113	0.193274	YEL073C
5.04409	0.758598	0.755289	1.00438	0.315195	0.394629	YEL074W
0.97078	0.824632	1.69241	0.487253	0.626079	NA	YEL075C
0.458081	2.93833	5.19329	0.565792	0.571535	NA	YEL075W-A
0	NA	NA	NA	NA	NA	YEL076C
0	NA	NA	NA	NA	NA	YEL076C-A
54.8704	0.286037	0.257026	1.11287	0.265764	0.340913	YEL077C
0.352819	1.2561	2.82523	0.444601	0.656608	NA	YEL077W-A
413.701	-0.825899	0.147754	-5.58969	2.27477e-08	5.52497e-07	YER001W
652.476	0.0671451	0.140409	0.478211	0.6325	0.699197	YER002W
268.951	-0.188076	0.163496	-1.15034	0.250002	0.324004	YER003C
267.795	0.492617	0.14938	3.29774	0.000974646	0.00288628	YER004W
512.251	0.432372	0.127088	3.40216	0.000668555	0.00212026	YER005W
1.44948	2.32065	1.43689	1.61506	0.106298	NA	YER006C-A
1008.21	0.0295048	0.138026	0.213763	0.830732	0.861835	YER006W
360.958	0.390451	0.15113	2.58354	0.00977922	0.019834	YER007C-A
224.093	0.494486	0.135566	3.64757	0.000264729	0.00098576	YER007W
875.149	0.704872	0.137347	5.13205	2.86599e-07	4.11559e-06	YER008C
456.214	0.164864	0.159427	1.03411	0.301087	0.37946	YER009W
126.179	0.568146	0.179564	3.16402	0.00155604	0.00426754	YER010C
2.14941	0.38138	1.01972	0.374005	0.708401	NA	YER011W
755.675	0.182846	0.135373	1.35068	0.176797	0.240872	YER012W
546.315	0.721205	0.141013	5.11445	3.14651e-07	4.4641e-06	YER013W
3.08437	1.39068	0.916445	1.51747	0.129147	0.183757	YER014C-A
176.14	0.502371	0.161928	3.10244	0.0019193	0.00507741	YER014W
117.819	0.4736	0.182713	2.59204	0.00954097	0.0194376	YER015W
283.808	0.37704	0.142749	2.64129	0.00825916	0.0171881	YER016W
759.791	0.637052	0.132453	4.80965	1.51195e-06	1.58218e-05	YER017C
21.7154	0.404848	0.438564	0.923122	0.355944	0.436299	YER018C
212.001	0.216338	0.155225	1.3937	0.163407	0.225333	YER019C-A
184.675	0.0295876	0.170495	0.173539	0.862228	0.885791	YER019W
295.808	-0.0626174	0.151206	-0.41412	0.678786	0.738742	YER020W
1897.82	0.229913	0.128834	1.78456	0.0743325	0.113362	YER021W
547.913	0.641153	0.140615	4.55963	5.12436e-06	4.17878e-05	YER022W
0.827428	0	2.31002	0	1	NA	YER023C-A
397.479	0.5846	0.154877	3.7746	0.000160265	0.000655043	YER023W
275.658	0.501262	0.154778	3.23858	0.00120127	0.00342839	YER024W
2030.1	0.102727	0.127999	0.802555	0.422232	0.502625	YER025W
497.205	0.0477759	0.154594	0.309042	0.75729	0.804401	YER026C
326.955	0.642401	0.151596	4.23758	2.25944e-05	0.000138177	YER027C
94.3468	-0.23367	0.235202	-0.993484	0.320474	0.399966	YER028C
232.126	0.0377817	0.149768	0.252268	0.800834	0.838333	YER029C
218.283	0.401012	0.168323	2.3824	0.0172002	0.0322579	YER030W
296.263	0.231099	0.140451	1.64541	0.0998855	0.146757	YER031C
255.99	0.452064	0.237592	1.90269	0.0570815	0.0905144	YER032W
193.266	0.773794	0.172671	4.48131	7.41865e-06	5.65696e-05	YER033C
82.6559	0.578182	0.194725	2.96922	0.00298556	0.00732672	YER034W
338.23	-0.143561	0.147305	-0.974582	0.329768	0.409228	YER035W
2407.97	-0.420458	0.125188	-3.35863	0.000783304	0.00241161	YER036C
88.2784	-1.929	0.255072	-7.56259	3.95126e-14	4.48468e-12	YER037W
231.915	0.460733	0.148567	3.10119	0.00192746	0.00508987	YER038C
20.3295	0.38426	0.345837	1.1111	0.266525	0.34174	YER038W-A
39.4712	0.480906	0.265067	1.81428	0.0696339	0.107137	YER039C
19.6082	0.75158	0.370339	2.02944	0.0424136	0.0699037	YER039C-A
502.71	0.930974	0.160876	5.78689	7.17032e-09	2.05433e-07	YER040W
279.689	0.765435	0.151851	5.04071	4.63807e-07	6.26405e-06	YER041W
717.785	0.164512	0.144857	1.13569	0.256087	0.32994	YER042W
2058.22	-0.381107	0.137165	-2.77846	0.00546173	0.0121149	YER043C
146.858	-1.53366	0.205851	-7.45037	9.30753e-14	1.00807e-11	YER044C
39.351	0.0287474	0.284575	0.101019	0.919536	0.933935	YER044C-A
242.008	0.168322	0.165966	1.0142	0.310489	0.389481	YER045C
48.1511	0.442047	0.264537	1.67102	0.0947173	0.140211	YER046W
1.45097	-1.55647	1.62318	-0.958903	0.337608	NA	YER046W-A
433.374	0.723423	0.149977	4.82357	1.4101e-06	1.49953e-05	YER047C
450.595	0.317815	0.127214	2.49827	0.0124801	0.0245117	YER048C
456.366	0.252494	0.136307	1.8524	0.0639686	0.0997885	YER048W-A
1364.13	-0.291909	0.127503	-2.28943	0.0220543	0.0400092	YER049W
337.556	0.586403	0.136973	4.28117	1.85912e-05	0.000117605	YER050C
251.051	0.901201	0.143544	6.27822	3.42473e-10	1.60419e-08	YER051W
2821	0.371409	0.140602	2.64156	0.00825244	0.0171802	YER052C
450.368	-0.515786	0.23788	-2.16826	0.0301387	0.0522711	YER053C
431.462	-0.807016	0.169471	-4.76196	1.91719e-06	1.91307e-05	YER053C-A
61.1417	0.69403	0.251363	2.76107	0.00576116	0.0126827	YER054C
761.634	0.141118	0.14738	0.957508	0.338311	0.418262	YER055C
2202.51	-1.55433	0.152904	-10.1655	2.82808e-24	1.04321e-21	YER056C
565.478	-0.1219	0.145596	-0.837252	0.402451	0.483269	YER056C-A
202.855	0.587155	0.176324	3.32998	0.000868518	0.00262602	YER057C
78.7694	0.539731	0.215595	2.50345	0.0122991	0.0242206	YER058W
467.12	0.635118	0.134495	4.72223	2.33268e-06	2.23861e-05	YER059W
201.518	0.0125661	0.168089	0.0747584	0.940407	0.951368	YER060W
26.2797	0.287769	0.301801	0.953506	0.340334	0.42022	YER060W-A
176.448	0.645053	0.190707	3.38243	0.000718479	0.00224363	YER061C
385.981	-0.7887	0.13605	-5.79712	6.74622e-09	1.94225e-07	YER062C
250.078	0.382008	0.173572	2.20087	0.0277453	0.0486329	YER063W
921.293	-0.0627427	0.144522	-0.43414	0.664187	0.725932	YER064C
120.646	0.283568	0.181528	1.56211	0.118262	0.169866	YER065C
0.968588	2.08259	1.60932	1.29408	0.195636	NA	YER066C-A
34.1673	0.41105	0.293776	1.3992	0.161754	0.223472	YER066W
1.83287	-0.259125	1.10296	-0.234936	0.814258	NA	YER067C-A
110.334	-0.183912	0.208978	-0.880054	0.37883	0.460242	YER067W
1.42527	1.94629	1.47326	1.32107	0.186477	NA	YER068C-A
626.181	0.569453	0.13803	4.12558	3.69797e-05	0.000202087	YER068W
431.032	0.391189	0.149677	2.61355	0.00896062	0.0183758	YER069W
1151	-1.33139	0.150904	-8.82277	1.11664e-18	2.1968e-16	YER070W
107.763	0.48503	0.189809	2.55536	0.0106077	0.0212802	YER071C
368.829	0.16341	0.158493	1.03102	0.302531	0.380793	YER072W
669.044	-0.76735	0.141423	-5.42591	5.76615e-08	1.17351e-06	YER073W
775.824	-0.0404029	0.166569	-0.242559	0.808347	0.844102	YER074W
239.653	0.443255	0.167472	2.64674	0.00812729	0.0169376	YER074W-A
361.845	-0.00359511	0.14823	-0.0242536	0.98065	0.98407	YER075C
52.1749	0.789606	0.239248	3.30036	0.000965602	0.00286669	YER076C
3.2153	-0.603145	0.837661	-0.720034	0.471504	0.550617	YER076W-A
696.749	0.326559	0.120137	2.71823	0.00656324	0.014142	YER077C
272.69	0.49876	0.161758	3.08337	0.0020467	0.0053497	YER078C
1.19156	-0.213152	1.37799	-0.154683	0.877071	NA	YER078W-A
0.215408	-1.61369	3.41307	-0.472796	0.636359	NA	YER079C-A
123.753	0.600631	0.169207	3.54968	0.000385699	0.00134539	YER079W
493.136	0.716113	0.150553	4.75655	1.96934e-06	1.95674e-05	YER080W
1330.59	-0.492638	0.13163	-3.74259	0.000182136	0.000728944	YER081W
812.462	0.113545	0.137716	0.82449	0.409661	0.490032	YER082C
344.032	0.458815	0.134676	3.40681	0.000657259	0.00209294	YER083C
4.28055	-0.990716	1.33038	-0.744687	0.456461	0.536233	YER084W
0.105198	0	5.2679	0	1	NA	YER084W-A
1.41154	0.527554	1.34018	0.393644	0.693844	NA	YER085C
1006.14	0.518814	0.132969	3.90175	9.54979e-05	0.000431238	YER086W
19.0954	0.6419	0.354265	1.81192	0.0699982	0.107558	YER087C-A
317.917	0.168951	0.13635	1.2391	0.21531	0.28486	YER087C-B
293.359	0.733684	0.1399	5.24435	1.56837e-07	2.51316e-06	YER087W
381.994	0.176048	0.173641	1.01386	0.310649	0.389555	YER088C
8.80425	1.40859	0.764033	1.84363	0.0652371	0.101404	YER088C-A
0.818173	-0.316365	1.52891	-0.206922	0.836071	NA	YER088W-B
462.024	0.0502105	0.144108	0.348422	0.727523	0.778849	YER089C
0.365428	0	2.74505	0	1	NA	YER090C-A
1233.84	0.465742	0.129981	3.58315	0.000339474	0.00119831	YER090W
2788.24	-0.24747	0.154934	-1.59727	0.110207	0.159852	YER091C
0.75438	0.306537	1.75599	0.174566	0.86142	NA	YER091C-A
142.21	0.261566	0.171023	1.52943	0.126159	0.17994	YER092W
526.527	0.775589	0.147776	5.2484	1.53426e-07	2.48088e-06	YER093C
97.4969	0.42934	0.184702	2.3245	0.0200989	0.0369085	YER093C-A
845.454	0.166573	0.127877	1.3026	0.192711	0.259379	YER094C
480.768	-0.567506	0.136424	-4.15985	3.18451e-05	0.000180895	YER095W
33.9079	1.11555	0.311948	3.57609	0.000348776	0.00122748	YER096W
14.2988	0.780945	0.393987	1.98216	0.0474617	0.0768924	YER097W
138.532	0.621205	0.187045	3.32116	0.000896445	0.00268914	YER098W
509.268	0.255837	0.130868	1.95493	0.0505915	0.0814265	YER099C
459.672	0.381693	0.134986	2.82766	0.00468903	0.0107349	YER100W
138.612	0.725578	0.177524	4.08722	4.3658e-05	0.000232092	YER101C
728.331	0.0412561	0.152112	0.271222	0.78622	0.828472	YER102W
4079.47	1.95011	0.245303	7.94982	1.86788e-15	2.44983e-13	YER103W
78.2626	0.477725	0.232536	2.05441	0.0399358	0.0665447	YER104W
1319.89	0.56349	0.122139	4.61352	3.95913e-06	3.40127e-05	YER105C
16.5555	1.30533	0.464364	2.81101	0.00493867	0.0111738	YER106W
479.985	0.546262	0.141516	3.86008	0.00011335	0.000492006	YER107C
0.296184	-0.667486	3.0803	-0.216695	0.828446	NA	YER107W-A
252.218	0.580248	0.164853	3.5198	0.00043188	0.00148022	YER109C
959.082	0.245204	0.134043	1.82929	0.0673559	0.104148	YER110C
284.924	0.531941	0.148769	3.57562	0.000349398	0.00122817	YER111C
395.636	0.616368	0.14692	4.19526	2.7256e-05	0.000161026	YER112W
487.234	0.54696	0.147621	3.70517	0.000211252	0.000819731	YER113C
509.39	0.516406	0.14155	3.64822	0.000264064	0.000984744	YER114C
102.766	0.593833	0.19837	2.99356	0.0027574	0.00684078	YER115C
166.806	0.673524	0.170615	3.94763	7.89283e-05	0.000368177	YER116C
925.698	-0.0542364	0.150909	-0.359399	0.719296	0.772011	YER117W
320.329	0.301749	0.142143	2.12286	0.0337659	0.0576806	YER118C
155.052	0.855057	0.161176	5.3051	1.12611e-07	1.96636e-06	YER119C
0.367192	1.12171	2.5741	0.435769	0.663004	NA	YER119C-A
529.969	0.199516	0.133731	1.49191	0.135722	0.191634	YER120W
10.8295	0.820764	0.504144	1.62804	0.103517	0.151377	YER121W
963.365	0.147678	0.148614	0.993707	0.320366	0.399915	YER122C
1067.04	0.446715	0.118427	3.77208	0.000161894	0.000661032	YER123W
1642.03	0.0612691	0.13812	0.443594	0.657336	0.720981	YER124C
1094.3	0.363409	0.141385	2.57036	0.0101593	0.0205062	YER125W
1076.38	0.0416418	0.139366	0.298795	0.765096	0.810846	YER126C
534.956	0.243024	0.134174	1.81126	0.0701006	0.107659	YER127W
91.17	0.701343	0.206802	3.39137	0.000695452	0.00218793	YER128W
608.691	0.372459	0.149745	2.48728	0.0128723	0.0251897	YER129W
458.3	-0.40754	0.137581	-2.96218	0.0030547	0.0074723	YER130C
925.617	-0.172536	0.205513	-0.839538	0.401167	0.482021	YER131W
611.382	0.46478	0.166762	2.78708	0.00531849	0.0118676	YER132C
1627.35	-0.087094	0.127504	-0.683066	0.494565	0.573125	YER133W
0.0854744	1.25609	5.2679	0.238441	0.811539	NA	YER133W-A
187.114	0.343588	0.16546	2.07657	0.0378415	0.0637205	YER134C
2.48814	0.441109	0.899315	0.490494	0.623784	0.692026	YER135C
883.434	0.3561	0.127308	2.79714	0.00515567	0.0115567	YER136W
50.4324	0.499031	0.26945	1.85204	0.0640207	0.0998283	YER137C
0	NA	NA	NA	NA	NA	YER137C-A
0.695541	3.1422	1.85038	1.69814	0.0894811	NA	YER137W-A
1.46379	-2.07943	1.69539	-1.22652	0.220003	NA	YER138C
105.295	-0.462648	0.181152	-2.55392	0.0106517	0.0213614	YER138W-A
140.311	0.600011	0.17512	3.42629	0.000611887	0.00197224	YER139C
326.239	0.614781	0.142152	4.32482	1.52658e-05	0.000100557	YER140W
1819.57	0.0528455	0.120624	0.438103	0.661312	0.723719	YER141W
172.057	0.57878	0.163291	3.54448	0.000393385	0.00136977	YER142C
518.607	0.397811	0.136195	2.92088	0.0034904	0.00834699	YER143W
571.202	0.345945	0.115909	2.98462	0.00283931	0.00701156	YER144C
595.492	-1.28476	0.218255	-5.8865	3.94449e-09	1.30058e-07	YER145C
0.685586	-1.66535	2.18276	-0.762957	0.445489	NA	YER145C-A
92.1612	-0.00051049	0.194397	-0.00262601	0.997905	0.998412	YER146W
346.823	0.355974	0.142575	2.49676	0.0125335	0.0246002	YER147C
1.06339	-0.658965	1.88192	-0.350156	0.726221	NA	YER147C-A
1186.07	-0.175101	0.142904	-1.22531	0.22046	0.291085	YER148W
7.29259	-0.18355	0.628872	-0.291872	0.770385	0.816011	YER148W-A
219.377	0.315289	0.140928	2.23722	0.0252717	0.0450887	YER149C
113.456	-0.154392	0.24268	-0.636196	0.524649	0.60231	YER150W
664.577	0.464175	0.167535	2.77062	0.00559501	0.012377	YER151C
89.813	0.171384	0.205638	0.833427	0.404604	0.48536	YER152C
0.505035	3.04453	2.21582	1.374	0.169442	NA	YER152W-A
13.8091	-0.0420983	0.458361	-0.0918452	0.926821	0.940041	YER153C
196.778	0.235958	0.171813	1.37334	0.169646	0.232524	YER154W
1588.37	0.280578	0.147146	1.9068	0.0565464	0.0898108	YER155C
645.655	0.101238	0.119511	0.8471	0.39694	0.47811	YER156C
622.612	0.506946	0.140872	3.59863	0.000319899	0.00114163	YER157W
111.32	-0.146716	0.17866	-0.8212	0.411533	0.491872	YER158C
1.55422	-2.2137	1.36628	-1.62024	0.105181	NA	YER158W-A
293.343	-0.783333	0.162337	-4.82535	1.39755e-06	1.49157e-05	YER159C
0	NA	NA	NA	NA	NA	YER159C-A
3.06456	-0.310031	1.47667	-0.209953	0.833705	0.863856	YER160C
613.842	0.516027	0.130616	3.95073	7.79137e-05	0.000364379	YER161C
295.492	0.458343	0.157152	2.91656	0.00353919	0.00846023	YER162C
162.027	0.611447	0.169277	3.6121	0.000303725	0.0011007	YER163C
933.708	0.566077	0.126222	4.48476	7.29963e-06	5.59121e-05	YER164W
0.114324	0	5.1159	0	1	NA	YER165C-A
1804.23	0.09388	0.134738	0.696759	0.485954	0.565143	YER165W
997.449	0.46775	0.13789	3.39221	0.000693323	0.00218239	YER166W
669.411	0.39411	0.13791	2.85773	0.00426681	0.00991836	YER167W
602.029	0.373371	0.138339	2.69896	0.00695573	0.0148098	YER168C
254.75	0.0738141	0.171934	0.429316	0.667693	0.729224	YER169W
111.588	0.621951	0.18048	3.4461	0.000568748	0.00185905	YER170W
710.703	0.469475	0.147768	3.1771	0.00148755	0.00411603	YER171W
1294.24	0.449274	0.12707	3.53564	0.000406794	0.00141063	YER172C
0.321881	-2.63525	2.75379	-0.956951	0.338592	NA	YER172C-A
209.787	0.805592	0.155869	5.1684	2.36108e-07	3.53478e-06	YER173W
198.043	0.589828	0.147456	4.00002	6.33378e-05	0.000309126	YER174C
223.416	-0.0924119	0.18358	-0.503388	0.614691	0.684511	YER175C
13.0344	0.0558858	0.461498	0.121096	0.903615	0.920654	YER175W-A
872.116	0.507639	0.124505	4.07726	4.55705e-05	0.000239499	YER176W
1574.84	-1.07519	0.132174	-8.13466	4.13087e-16	5.66986e-14	YER177W
788.098	0.420958	0.136309	3.08825	0.00201337	0.00527766	YER178W
14.446	0.465361	0.414225	1.12345	0.261246	0.335774	YER179W
112.462	0.397697	0.200211	1.98639	0.0469902	0.076296	YER180C
44.1711	0.225335	0.255064	0.883444	0.376997	0.458297	YER180C-A
5.75965	1.10329	0.69403	1.58969	0.111906	0.161919	YER181C
238.985	0.446721	0.151422	2.95017	0.00317595	0.00773604	YER182W
177.621	0.445618	0.155119	2.87275	0.00406913	0.00951883	YER183C
396.649	0.123495	0.132093	0.93491	0.349835	0.430151	YER184C
33.3621	-0.334057	0.304737	-1.09621	0.272985	0.348735	YER185W
192.009	0.262491	0.159378	1.64697	0.0995635	0.146357	YER186C
26.286	-0.0586599	0.344924	-0.170066	0.864958	0.888132	YER187W
3.20046	1.45462	1.05457	1.37935	0.167787	0.230297	YER188C-A
26.8207	0.342243	0.356867	0.959021	0.337548	0.417566	YER188W
2.08319	-1.3915	1.40064	-0.99348	0.320476	NA	YER189W
0	NA	NA	NA	NA	NA	YER190C-A
0	NA	NA	NA	NA	NA	YER190C-B
4.77203	0.431308	0.680744	0.633583	0.526353	0.604149	YER190W
332.645	0.261479	0.14198	1.84166	0.0655242	0.101716	YFL001W
553.553	0.381022	0.134374	2.83553	0.00457503	0.0105065	YFL002C
2.31007	-2.91752	1.52199	-1.91691	0.0552495	NA	YFL002W-A
0	NA	NA	NA	NA	NA	YFL002W-B
53.9395	0.68247	0.257479	2.65059	0.00803524	0.0167872	YFL003C
1068.19	0.304705	0.118353	2.57454	0.0100372	0.0202807	YFL004W
631.177	0.372737	0.139322	2.67535	0.00746504	0.0157803	YFL005W
998.953	0.548238	0.136241	4.02402	5.72123e-05	0.000285916	YFL007W
579.778	0.171326	0.138849	1.23391	0.217238	0.287282	YFL008W
666.251	0.45417	0.131961	3.44169	0.000578101	0.0018861	YFL009W
292.623	0.391515	0.14337	2.73081	0.00631792	0.0136908	YFL010C
2.63912	0.69089	0.856021	0.807095	0.419612	0.500212	YFL010W-A
5.42233	-0.0895135	0.736227	-0.121584	0.903228	0.920654	YFL011W
5.84337	0.205343	0.733851	0.279815	0.77962	0.823316	YFL012W
0.212173	1.2561	3.74479	0.335425	0.737305	NA	YFL012W-A
727.975	0.607267	0.127162	4.77555	1.79218e-06	1.82056e-05	YFL013C
1.06535	0.294307	2.01119	0.146335	0.883657	NA	YFL013W-A
78.0154	-1.54823	0.31288	-4.9483	7.48645e-07	9.09156e-06	YFL014W
0.35979	0	3.10815	0	1	NA	YFL015C
0.270276	-1.60157	2.80502	-0.570965	0.568023	NA	YFL015W-A
2039.87	0.452395	0.116428	3.88564	0.000102063	0.000455654	YFL016C
94.4848	0.287264	0.197543	1.45419	0.145895	0.204151	YFL017C
80.1076	0.309114	0.204842	1.50904	0.131289	0.186221	YFL017W-A
730.704	0.481564	0.142135	3.38807	0.000703859	0.00221202	YFL018C
[truncated: 4,693 more rows]

## Sheet: Med16_Spt20-AID
baseMean	log2FoldChange	lfcSE	stat	pvalue	padj	Transcript.ID
1.06649	0.728656	1.39552	0.52214	0.601573	NA	Q0010
0	NA	NA	NA	NA	NA	Q0017
0.308853	1.10808	2.96512	0.373704	0.708625	NA	Q0032
30.0774	0.291552	0.333614	0.87392	0.382162	0.451917	Q0045
706.456	0.154553	0.325853	0.474304	0.635283	0.688856	Q0050
408.49	0.354994	0.215252	1.6492	0.099106	0.146966	Q0055
17.5071	0.205771	0.399728	0.514776	0.606709	0.663111	Q0060
11.9516	0.0548483	0.402718	0.136195	0.891667	0.910488	Q0065
0.983854	0.635831	1.33437	0.476503	0.633716	NA	Q0070
7.86625	0.464594	0.563189	0.824934	0.409409	0.478515	Q0075
0	NA	NA	NA	NA	NA	Q0080
8.40444	-0.0739962	0.531335	-0.139265	0.889241	0.908168	Q0085
0.087803	-0.815445	5.26765	-0.154803	0.876977	NA	Q0092
12.1043	0.0372641	0.461043	0.0808256	0.935581	0.946815	Q0105
8.94989	0.703952	0.523605	1.34443	0.178808	0.238653	Q0110
0.771834	-0.651782	1.69273	-0.385047	0.700203	NA	Q0115
16.5601	-0.0601694	0.390142	-0.154224	0.877433	0.898422	Q0120
113.559	0.485422	0.321812	1.5084	0.131452	0.185832	Q0130
4.33075	-1.57023	1.1083	-1.41679	0.156545	0.214767	Q0140
1.37012	-1.88663	1.69324	-1.11421	0.26519	NA	Q0142
0.486504	-0.54449	2.44206	-0.222964	0.823564	NA	Q0143
0	NA	NA	NA	NA	NA	Q0144
145.214	0.316449	0.290313	1.09003	0.275701	0.344087	Q0160
6.4267	0.476754	0.537197	0.887486	0.374818	0.444569	Q0182
181.984	0.0809595	0.305561	0.264954	0.791045	0.825159	Q0250
15.1668	0.545688	0.57817	0.94382	0.345262	0.415271	Q0255
179.321	0.690427	0.376622	1.83321	0.0667715	0.106711	Q0275
40.6472	0.492579	0.523365	0.941177	0.346614	0.416304	Q0297
515.08	0.218218	0.143628	1.51932	0.128682	0.182699	YAL001C
431.696	0.46036	0.130638	3.52393	0.000425201	0.00233012	YAL002W
3365.98	-0.425686	0.135996	-3.13014	0.0017472	0.00670839	YAL003W
1.80681	-1.02895	1.18511	-0.868226	0.385271	NA	YAL004W
7423.09	-0.0893119	0.142297	-0.627646	0.530236	0.593149	YAL005C
512.093	0.29906	0.14563	2.05356	0.0400181	0.0712695	YAL007C
113.199	0.226368	0.16391	1.38105	0.167264	0.226005	YAL008W
195.518	0.477679	0.166604	2.86715	0.00414188	0.0127254	YAL009W
337.718	0.425955	0.126942	3.3555	0.000792225	0.00373459	YAL010C
203.826	0.559178	0.170071	3.28791	0.00100934	0.00446225	YAL011W
1408.83	-0.0516823	0.152307	-0.339331	0.73436	0.776738	YAL012W
341.048	0.734971	0.123735	5.93989	2.85208e-09	7.58242e-08	YAL013W
239.946	0.448721	0.171464	2.617	0.00887076	0.0223168	YAL014C
331.989	0.340162	0.116008	2.93223	0.00336535	0.010938	YAL015C
1.44664	1.42053	1.41401	1.00461	0.315085	NA	YAL016C-A
0	NA	NA	NA	NA	NA	YAL016C-B
1600.31	0.319901	0.129387	2.47243	0.0134197	0.030675	YAL016W
711.611	0.115059	0.127248	0.904209	0.365885	0.435373	YAL017W
3.94091	0.396115	0.669355	0.591786	0.553994	0.615757	YAL018C
827.412	0.621443	0.141576	4.38947	1.13626e-05	0.000134125	YAL019W
1.728	0.588145	1.07146	0.548919	0.583061	NA	YAL019W-A
75.2534	0.617224	0.190414	3.24148	0.0011891	0.0050321	YAL020C
563.236	0.395451	0.145701	2.71414	0.00664488	0.0180479	YAL021C
336.603	0.552805	0.146874	3.7638	0.000167348	0.00114316	YAL022C
774.547	0.348922	0.139604	2.49937	0.0124413	0.0289574	YAL023C
400.897	0.212896	0.150937	1.41049	0.158394	0.216799	YAL024C
751.434	0.341286	0.140795	2.42398	0.0153513	0.0338326	YAL025C
942.493	0.373675	0.130405	2.8655	0.00416357	0.012772	YAL026C
2.9349	0.296988	0.768384	0.38651	0.699119	0.746553	YAL026C-A
206.958	0.579443	0.152011	3.81185	0.000137931	0.000979627	YAL027W
64.4019	0.492484	0.215494	2.28537	0.0222912	0.0451486	YAL028W
1121.44	0.188611	0.131215	1.43742	0.150598	0.207913	YAL029C
100.991	0.375419	0.176488	2.12717	0.0334057	0.0614348	YAL030W
490.093	0.450308	0.1348	3.34056	0.000836086	0.00388549	YAL031C
1.08707	0.467741	1.33285	0.350933	0.725638	NA	YAL031W-A
297.716	0.434153	0.12964	3.3489	0.000811322	0.00380034	YAL032C
91.2914	0.600283	0.204989	2.92836	0.00340753	0.0110259	YAL033W
195.211	0.310568	0.156253	1.98759	0.0468566	0.0806497	YAL034C
0.53125	0.720857	2.17132	0.33199	0.739897	NA	YAL034C-B
158.71	0.242749	0.144125	1.68429	0.0921247	0.138704	YAL034W-A
2047.88	0.335279	0.124037	2.70305	0.00687063	0.0184898	YAL035W
720.48	0.634163	0.133363	4.75515	1.98301e-06	2.95548e-05	YAL036C
0.184294	-0.815463	3.91943	-0.208057	0.835185	NA	YAL037C-A
3.82151	0.811597	1.22045	0.664999	0.506051	0.569875	YAL037C-B
129.316	-0.419968	0.200293	-2.09676	0.0360147	0.0654833	YAL037W
11401.5	-0.25699	0.128887	-1.99391	0.0461614	0.0797259	YAL038W
225.785	0.227848	0.139388	1.63463	0.102127	0.150915	YAL039C
677.151	-0.0635878	0.201087	-0.31622	0.751836	0.792098	YAL040C
913.324	0.253088	0.121782	2.0782	0.0376911	0.0680076	YAL041W
0.997342	1.83094	1.43505	1.27587	0.202002	NA	YAL042C-A
644.767	0.581424	0.142394	4.0832	4.44188e-05	0.000407694	YAL042W
533.74	0.660372	0.149933	4.40444	1.06057e-05	0.000127365	YAL043C
67.1722	0.271502	0.234291	1.15882	0.246528	0.313377	YAL044C
76.7052	0.569583	0.221914	2.56668	0.0102678	0.0250622	YAL044W-A
0.908297	-0.0383487	1.5876	-0.0241552	0.980729	NA	YAL045C
68.3862	0.7777	0.212071	3.66717	0.000245247	0.00155639	YAL046C
192.665	0.558602	0.169719	3.29134	0.0009971	0.00443139	YAL047C
1.47873	0.211907	1.10002	0.19264	0.847241	NA	YAL047W-A
363.781	0.574432	0.139989	4.10341	4.07109e-05	0.000378984	YAL048C
222.716	0.302024	0.138161	2.18602	0.0288138	0.0550888	YAL049C
364.421	0.307621	0.132093	2.32883	0.0198682	0.0412604	YAL051W
1080.59	-0.216139	0.13888	-1.55629	0.119638	0.171718	YAL053W
56.3607	0.162137	0.196217	0.826313	0.408626	0.477851	YAL054C
74.97	0.590733	0.186117	3.17398	0.00150363	0.00598028	YAL055W
1.62002	2.09903	1.21383	1.72926	0.0837628	NA	YAL056C-A
780.783	0.347934	0.118444	2.93755	0.00330813	0.010805	YAL056W
205.27	0.636737	0.147055	4.32991	1.49169e-05	0.000168335	YAL058W
1.60197	0.933337	1.18908	0.784925	0.432497	NA	YAL059C-A
276.323	0.48842	0.148772	3.28301	0.00102706	0.00452027	YAL059W
196.961	-0.142161	0.177547	-0.800693	0.423309	0.490839	YAL060W
51.4546	0.558744	0.238247	2.34524	0.019015	0.0399056	YAL061W
25.6184	0.715418	0.284938	2.51078	0.0120463	0.0281686	YAL062W
36.8926	0.819924	0.260277	3.15019	0.00163162	0.00636053	YAL063C
14.1518	0.310916	0.367959	0.844973	0.398126	0.467982	YAL063C-A
3.88827	0.248539	0.657333	0.378102	0.705355	0.751445	YAL064C-A
1.18237	0.760923	1.23807	0.614605	0.538816	NA	YAL064W
34.5949	0.816513	0.259292	3.14901	0.00163826	0.00638218	YAL064W-B
1.77886	-0.193216	1.01633	-0.190112	0.849222	NA	YAL065C
1.6542	1.07285	1.06466	1.0077	0.313601	NA	YAL066W
226.571	-0.605586	0.174929	-3.46189	0.000536397	0.00277217	YAL067C
0	NA	NA	NA	NA	NA	YAL067W-A
2.64119	0.440201	0.938957	0.468819	0.639199	0.692338	YAL068C
0	NA	NA	NA	NA	NA	YAL068W-A
0.0532184	1.10804	5.26765	0.210348	0.833396	NA	YAL069W
505.509	0.285468	0.150652	1.89488	0.0581077	0.0953968	YAR002C-A
669.026	0.307067	0.120234	2.5539	0.0106523	0.0256822	YAR002W
338.804	0.26342	0.143321	1.83797	0.0660661	0.105954	YAR003W
539.138	-0.321421	0.127547	-2.52002	0.0117349	0.0275823	YAR007C
138.53	0.0375229	0.175233	0.214132	0.830444	0.858819	YAR008W
73.6013	-1.03247	0.345573	-2.9877	0.00281088	0.00957289	YAR009C
3.99436	-0.500739	0.741723	-0.675103	0.49961	0.563815	YAR010C
885	0.338827	0.116372	2.91158	0.00359603	0.0114847	YAR014C
204.167	0.316651	0.162246	1.95167	0.0509778	0.0862488	YAR015W
210.275	0.393666	0.150046	2.62363	0.00869982	0.021971	YAR018C
343.472	0.416257	0.134412	3.09687	0.00195577	0.00730589	YAR019C
4.94847	1.14574	0.684992	1.67263	0.0944003	0.141337	YAR019W-A
5.52205	0.3489	0.601849	0.579713	0.562108	0.623652	YAR020C
39.142	0.210434	0.24065	0.874439	0.381879	0.451759	YAR023C
291.124	0.117748	0.133718	0.880568	0.378552	0.448187	YAR027W
148.096	0.432867	0.167599	2.58275	0.00980154	0.0241539	YAR028W
21.8845	0.306216	0.323344	0.947028	0.343625	0.413808	YAR029W
5.79417	1.09959	0.577394	1.9044	0.0568575	0.0938929	YAR030C
29.8702	0.560643	0.283454	1.9779	0.0479403	0.0821555	YAR031W
55.5003	0.372565	0.206421	1.80488	0.0710933	0.112642	YAR033W
0	NA	NA	NA	NA	NA	YAR035C-A
4.78945	0.196459	0.700212	0.280571	0.779039	0.814795	YAR035W
654.148	0.216487	0.16817	1.28731	0.197986	0.260074	YAR042W
0	NA	NA	NA	NA	NA	YAR047C
27.5179	1.29368	0.291234	4.44206	8.91014e-06	0.000109859	YAR050W
1.13999	1.2065	1.45835	0.827306	0.408064	NA	YAR053W
0	NA	NA	NA	NA	NA	YAR060C
0.187581	-0.918546	3.57987	-0.256587	0.797498	NA	YAR064W
0	NA	NA	NA	NA	NA	YAR066W
0.184294	-0.815463	3.91943	-0.208057	0.835185	NA	YAR068W
0	NA	NA	NA	NA	NA	YAR069C
0.242743	0.137642	3.24939	0.0423594	0.966212	NA	YAR070C
5.6926	0.27045	0.580217	0.466119	0.641131	0.694049	YAR071W
4.85091	0.537821	0.621232	0.865733	0.386636	0.45666	YAR073W
1.47681	1.02166	1.17355	0.870577	0.383985	NA	YAR075W
136.455	0.31182	0.1969	1.58365	0.113274	0.164019	YBL001C
703.762	-0.945421	0.157691	-5.99542	2.02963e-09	5.49489e-08	YBL002W
427.247	-0.793559	0.281657	-2.81747	0.00484042	0.0143412	YBL003C
2307.52	0.275956	0.134378	2.05359	0.0400156	0.0712695	YBL004W
494.307	0.192355	0.144144	1.33446	0.182052	0.242439	YBL005W
0	NA	NA	NA	NA	NA	YBL005W-A
223.058	-0.717879	0.25481	-2.81731	0.00484278	0.0143412	YBL005W-B
293.067	0.26528	0.123527	2.14754	0.03175	0.0590944	YBL006C
2.34696	-0.746608	1.11415	-0.670115	0.502785	NA	YBL006W-A
1176.48	0.438102	0.130801	3.34939	0.00080989	0.00379966	YBL007C
397.313	0.173724	0.136746	1.27042	0.203935	0.266524	YBL008W
10.2587	-0.918242	0.525709	-1.74667	0.0806944	0.12474	YBL008W-A
251.919	0.0276588	0.136205	0.203068	0.839082	0.866297	YBL009W
140.963	0.092183	0.177254	0.520063	0.60302	0.659689	YBL010C
626.061	0.297824	0.132393	2.24955	0.0244773	0.0484458	YBL011W
0.354891	1.10809	2.78	0.398593	0.690193	NA	YBL012C
27.741	0.289623	0.293947	0.985291	0.324481	0.394619	YBL013W
659.328	0.351665	0.116582	3.01647	0.00255735	0.00890997	YBL014C
112.839	1.24249	0.166464	7.46402	8.39194e-14	3.5378e-12	YBL015W
437.981	-0.434849	0.128511	-3.38376	0.000715015	0.0034365	YBL016W
1190.5	0.0122223	0.133521	0.0915383	0.927065	0.940127	YBL017C
144.925	0.594194	0.15965	3.72186	0.000197758	0.00131308	YBL018C
215.466	0.626345	0.145543	4.3035	1.68125e-05	0.000184781	YBL019W
547.389	0.408745	0.126635	3.22775	0.00124766	0.0052114	YBL020W
100.787	0.464262	0.21799	2.12974	0.0331933	0.0611063	YBL021C
1390.95	0.186444	0.125315	1.4878	0.136803	0.192202	YBL022C
621.878	0.402665	0.129659	3.10556	0.00189916	0.00714395	YBL023C
1387.98	0.47587	0.129088	3.68639	0.00022746	0.00145921	YBL024W
119.942	0.197569	0.20247	0.975794	0.329166	0.399741	YBL025W
234.183	0.168593	0.147612	1.14214	0.253397	0.320934	YBL026W
1643.06	0.264616	0.149431	1.77082	0.07659	0.119476	YBL027W
257.514	-0.226239	0.164443	-1.3758	0.168885	0.227675	YBL028C
60.4348	0.418013	0.19331	2.1624	0.0305873	0.0574558	YBL029C-A
17.1568	0.284491	0.347221	0.819338	0.412593	0.481441	YBL029W
902.689	0.555024	0.143336	3.87218	0.000107866	0.000822515	YBL030C
76.1875	0.257656	0.185759	1.38705	0.165427	0.223934	YBL031W
265.336	0.292277	0.134713	2.16963	0.030035	0.0567482	YBL032W
1365.75	-0.488878	0.127354	-3.83872	0.000123676	0.000909059	YBL033C
448.403	0.309073	0.140339	2.20232	0.0276425	0.0533331	YBL034C
216.541	-0.0199891	0.163106	-0.122553	0.902461	0.919283	YBL035C
417.167	0.46191	0.141801	3.25744	0.0011242	0.00482899	YBL036C
528.012	0.36331	0.12468	2.91395	0.00356886	0.0114282	YBL037W
461.003	0.197469	0.153432	1.28701	0.19809	0.260153	YBL038W
916.148	0.0264066	0.144708	0.182481	0.855205	0.879188	YBL039C
0	NA	NA	NA	NA	NA	YBL039C-A
51.3974	0.317074	0.229862	1.37941	0.167769	0.226532	YBL039W-B
415.689	0.230973	0.141521	1.63207	0.102664	0.151584	YBL040C
775.152	-0.036782	0.136003	-0.270449	0.786815	0.821472	YBL041W
613.245	-0.313928	0.142469	-2.20348	0.0275608	0.0531928	YBL042C
309.58	-1.03206	0.169666	-6.08285	1.18062e-09	3.33944e-08	YBL043W
0.319436	0.954229	2.75421	0.346462	0.728996	NA	YBL044W
709.532	0.497698	0.157114	3.16774	0.00153627	0.00609346	YBL045C
324.501	0.440013	0.127485	3.45149	0.000557501	0.00286368	YBL046W
1316.36	0.283676	0.132031	2.14855	0.0316704	0.0590022	YBL047C
7.77304	0.435729	0.539992	0.806917	0.419714	0.487245	YBL048W
26.0377	0.109461	0.311254	0.351676	0.725081	0.768714	YBL049W
707.561	0.345303	0.125742	2.74612	0.0060304	0.0167963	YBL050W
1035.86	0.402806	0.113238	3.55717	0.000374873	0.0021315	YBL051C
318.14	0.317424	0.14264	2.22534	0.0260582	0.0508583	YBL052C
2.87834	-0.355042	0.880553	-0.403203	0.686799	0.735393	YBL053W
349.395	0.464217	0.161547	2.87356	0.0040587	0.0125381	YBL054W
436.194	0.22744	0.136159	1.6704	0.0948395	0.141829	YBL055C
1119.92	0.287223	0.127935	2.24507	0.0247639	0.0489473	YBL056W
296.364	0.42895	0.155032	2.76686	0.00565999	0.015991	YBL057C
1156.5	0.225774	0.122135	1.84856	0.0645214	0.104017	YBL058W
147.194	0.376282	0.17263	2.1797	0.0292799	0.0558171	YBL059C-A
89.5407	0.697423	0.200053	3.48619	0.00048995	0.00259344	YBL059W
327.144	0.358995	0.135885	2.64191	0.00824411	0.0211092	YBL060W
802.209	0.0252866	0.124571	0.20299	0.839143	0.866297	YBL061C
0.900808	-0.670123	1.45431	-0.460784	0.644954	NA	YBL062W
239.787	-0.153506	0.152268	-1.00813	0.313392	0.383265	YBL063W
567.046	-0.568771	0.148222	-3.8373	0.000124395	0.000912022	YBL064C
1.36852	0.262711	1.18433	0.221822	0.824452	NA	YBL065W
460.287	0.752502	0.149526	5.03259	4.83899e-07	8.49991e-06	YBL066C
609.494	0.4234	0.131336	3.2238	0.00126503	0.00525421	YBL067C
364.353	0.570251	0.151695	3.7592	0.000170458	0.00116172	YBL068W
0	NA	NA	NA	NA	NA	YBL068W-A
178.828	0.371141	0.17075	2.1736	0.0297353	0.0563758	YBL069W
0.743053	1.30538	1.86577	0.699647	0.484148	NA	YBL070C
1.16982	0.67228	1.28206	0.524377	0.600017	NA	YBL071C
0.453971	-0.622392	2.4402	-0.255058	0.798678	NA	YBL071C-B
72.3297	0.362929	0.228362	1.58927	0.111999	0.162493	YBL071W-A
798.156	0.324811	0.129975	2.49902	0.0124537	0.0289718	YBL072C
0.193764	1.62727	3.47217	0.468661	0.639312	NA	YBL073W
174.603	0.649631	0.166066	3.91188	9.1579e-05	0.000716843	YBL074C
285.552	-0.0517108	0.176324	-0.293271	0.769315	0.80591	YBL075C
3439.08	0.100806	0.131048	0.769234	0.441754	0.508927	YBL076C
0.213156	-1.95835	3.98332	-0.491638	0.622975	NA	YBL077W
154.026	0.251896	0.17468	1.44204	0.149292	0.206351	YBL078C
1282.84	0.264682	0.130758	2.02421	0.0429488	0.0753597	YBL079W
268.158	0.356863	0.122686	2.90876	0.00362862	0.0115638	YBL080C
283.215	0.707703	0.252587	2.80181	0.00508162	0.0147888	YBL081W
145.936	0.869047	0.166065	5.23319	1.66608e-07	3.26685e-06	YBL082C
0	NA	NA	NA	NA	NA	YBL083C
557.578	0.531464	0.124487	4.26923	1.96145e-05	0.000209719	YBL084C
764.714	-0.152425	0.134283	-1.1351	0.256332	0.323956	YBL085W
266.709	0.339228	0.143375	2.36602	0.0179805	0.0382142	YBL086C
463.94	0.297952	0.207653	1.43486	0.151328	0.208824	YBL087C
668.51	0.440525	0.139653	3.15442	0.00160815	0.00629397	YBL088C
309.027	0.598175	0.16102	3.7149	0.000203286	0.00133905	YBL089W
229.809	0.355948	0.1592	2.23585	0.0253616	0.0497952	YBL090W
400.406	0.498177	0.146878	3.39177	0.000694428	0.00336219	YBL091C
104.455	0.496808	0.172083	2.88702	0.00388912	0.0122094	YBL091C-A
1716.34	0.234818	0.153517	1.52959	0.126118	0.179665	YBL092W
316.342	0.07384	0.129671	0.56944	0.569058	0.629872	YBL093C
10.0943	0.237069	0.584457	0.405623	0.68502	0.734154	YBL094C
183.28	0.326957	0.178453	1.83217	0.0669258	0.106871	YBL095W
4.4663	-1.19804	0.865656	-1.38396	0.166369	0.225054	YBL096C
471.251	0.27376	0.128108	2.13695	0.0326021	0.0602623	YBL097W
95.9919	0.177675	0.18579	0.95632	0.338911	0.409384	YBL098W
1402.69	0.627233	0.146277	4.28797	1.80312e-05	0.000195874	YBL099W
0.278513	1.04543	2.93589	0.356086	0.721776	NA	YBL100C
0	NA	NA	NA	NA	NA	YBL100W-A
80.437	-0.206535	0.207643	-0.994666	0.319899	0.389528	YBL100W-B
1.81789	0.663416	1.12066	0.591984	0.553861	NA	YBL100W-C
358.032	0.195034	0.15112	1.29059	0.196846	0.258981	YBL101C
361.559	0.512314	0.157712	3.24841	0.00116053	0.00492344	YBL102W
585.883	0.489274	0.133473	3.6657	0.000246659	0.00156075	YBL103C
492.726	0.506345	0.137283	3.68833	0.000225728	0.00145283	YBL104C
1076.58	0.35644	0.127758	2.78996	0.00527152	0.0151399	YBL105C
121.541	0.29925	0.190181	1.5735	0.115602	0.16694	YBL106C
224.347	0.370328	0.152077	2.43513	0.0148865	0.0331077	YBL107C
0.107214	-0.815446	5.25244	-0.155251	0.876624	NA	YBL107W-A
0.0788372	1.10803	5.26765	0.210346	0.833398	NA	YBL108C-A
0.146985	2.00774	4.22565	0.475132	0.634693	NA	YBL108W
1.33023	0.990328	1.25302	0.790354	0.429321	NA	YBL109W
0.439745	2.03988	2.24874	0.907121	0.364343	NA	YBL111C
0.0532184	1.10804	5.26765	0.210348	0.833396	NA	YBL112C
27.8231	0.255219	0.298923	0.853797	0.393218	0.463505	YBL113C
0.278042	2.59711	2.89887	0.895904	0.370304	NA	YBL113W-A
581.975	-0.0550383	0.127467	-0.431786	0.665897	0.716522	YBR001C
573.527	0.587431	0.157715	3.72463	0.000195603	0.00130299	YBR002C
511.264	0.233645	0.129267	1.80746	0.0706912	0.112095	YBR003W
338.674	0.224712	0.142127	1.58106	0.113865	0.164673	YBR004C
190.23	0.396076	0.170479	2.32332	0.020162	0.041797	YBR005W
128.946	0.283203	0.18437	1.53606	0.124525	0.177601	YBR006W
519.122	-0.0352207	0.141392	-0.2491	0.803283	0.835268	YBR007C
10301.9	-1.02789	0.134313	-7.65296	1.96398e-14	8.71535e-13	YBR008C
929.471	-0.557723	0.194043	-2.87422	0.00405029	0.0125331	YBR009C
1377.37	-0.429097	0.194334	-2.20804	0.0272414	0.0526625	YBR010W
1323.06	0.274084	0.133384	2.05485	0.0398937	0.0711337	YBR011C
0	NA	NA	NA	NA	NA	YBR012C
0	NA	NA	NA	NA	NA	YBR012W-A
5.8421	-0.217152	0.658805	-0.329615	0.741691	0.783508	YBR012W-B
0	NA	NA	NA	NA	NA	YBR013C
231.851	0.15147	0.16771	0.903165	0.366438	0.435944	YBR014C
715.088	0.304177	0.12956	2.34778	0.0188857	0.0396666	YBR015C
158.835	0.26798	0.152372	1.75872	0.0786242	0.121987	YBR016W
1085.87	0.352241	0.130548	2.69818	0.00697205	0.0186617	YBR017C
12.7953	0.399581	0.382559	1.04449	0.296257	0.365643	YBR018C
10.2775	0.453496	0.42142	1.07611	0.281877	0.35046	YBR019C
19.4598	0.642953	0.317797	2.02315	0.0430573	0.0755198	YBR020W
323.254	0.191068	0.147329	1.29688	0.194673	0.256465	YBR021W
162.89	0.476844	0.154425	3.08787	0.00201597	0.00745037	YBR022W
1315.1	-0.198582	0.127359	-1.55923	0.118941	0.170842	YBR023C
164.039	0.685493	0.171173	4.00468	6.2102e-05	0.000527651	YBR024W
2371.44	-0.108704	0.127613	-0.851823	0.394312	0.464424	YBR025C
295.594	0.254997	0.146209	1.74405	0.0811497	0.125247	YBR026C
1.8174	0.239468	1.00254	0.23886	0.811214	NA	YBR027C
403.265	0.138456	0.133236	1.03917	0.298725	0.367767	YBR028C
620.264	0.113852	0.143981	0.790741	0.429095	0.496475	YBR029C
308.049	0.473541	0.162415	2.91562	0.0035498	0.0113926	YBR030W
877.965	0.0425003	0.15417	0.275672	0.7828	0.817859	YBR031W
36.5534	-0.996565	0.279567	-3.56467	0.000364315	0.00209566	YBR032W
136.722	0.201883	0.175072	1.15315	0.24885	0.316124	YBR033W
1141.95	-0.0385348	0.133878	-0.287836	0.773472	0.809834	YBR034C
357.004	0.369953	0.168581	2.1945	0.0281992	0.0541342	YBR035C
1106.93	0.3783	0.127542	2.96608	0.00301618	0.0100851	YBR036C
199.635	0.395281	0.147382	2.68201	0.00731819	0.0193426	YBR037C
425.401	-0.166022	0.160302	-1.03568	0.300351	0.369537	YBR038W
751.719	0.768935	0.132612	5.79836	6.69648e-09	1.65367e-07	YBR039W
3.71009	0.990537	0.706776	1.40149	0.161069	0.219748	YBR040W
568.616	0.191043	0.133156	1.43472	0.151366	0.208827	YBR041W
293.863	0.243043	0.145954	1.66521	0.0958716	0.142996	YBR042C
634.181	-0.165255	0.118162	-1.39855	0.161947	0.220589	YBR043C
425.808	0.338889	0.137318	2.46791	0.0135905	0.0310174	YBR044C
106.117	0.207358	0.166326	1.24669	0.212511	0.276082	YBR045C
256.912	-0.683257	0.157031	-4.35109	1.35463e-05	0.000155546	YBR046C
208.849	-0.443803	0.149451	-2.96955	0.00298234	0.00998964	YBR047W
649.347	0.560954	0.13938	4.02464	5.70622e-05	0.000491651	YBR048W
904.885	0.204287	0.114036	1.79142	0.0732257	0.115186	YBR049C
51.6941	-0.297424	0.242053	-1.22875	0.219164	0.283539	YBR050C
1.14472	0.989755	1.27836	0.77424	0.438789	NA	YBR051W
269.103	-0.0234588	0.152502	-0.153826	0.877747	0.89845	YBR052C
215.812	0.153291	0.145411	1.05419	0.291798	0.361144	YBR053C
677.599	-2.70887	0.162541	-16.6658	2.32512e-62	6.69468e-59	YBR054W
533.473	0.310984	0.127582	2.43752	0.0147884	0.0329612	YBR055C
4.38418	0.4411	0.661391	0.666928	0.504818	0.568812	YBR056C-B
365.707	0.131539	0.231537	0.568112	0.569959	0.630652	YBR056W
40.2274	-0.565601	0.412106	-1.37246	0.169919	0.228703	YBR056W-A
404.384	0.214569	0.138592	1.5482	0.121574	0.173946	YBR057C
699.439	0.439546	0.14317	3.0701	0.00213985	0.00779606	YBR058C
176.277	0.351285	0.162068	2.16751	0.0301957	0.0569722	YBR058C-A
813.277	0.274982	0.12135	2.26601	0.0234505	0.0468852	YBR059C
426.815	0.374487	0.134135	2.79187	0.00524044	0.0150947	YBR060C
343.649	0.573213	0.143828	3.98541	6.73635e-05	0.000563143	YBR061C
175.902	0.173745	0.154593	1.12389	0.26106	0.328944	YBR062C
186.301	0.295615	0.167747	1.76227	0.0780243	0.121312	YBR063C
0.671117	0.134187	2.10822	0.0636496	0.949249	NA	YBR064W
338.457	0.285945	0.142719	2.00355	0.0451187	0.0782517	YBR065C
133.176	0.180231	0.160467	1.12317	0.261366	0.32919	YBR066C
971.262	0.760058	0.148418	5.12108	3.03791e-07	5.60305e-06	YBR067C
4076.02	-0.566713	0.117951	-4.80466	1.55014e-06	2.37019e-05	YBR068C
1465.6	-1.15591	0.123846	-9.33349	1.02441e-20	8.76246e-19	YBR069C
126.597	-0.413935	0.182885	-2.26336	0.0236134	0.0470991	YBR070C
370.663	-1.60294	0.12911	-12.4154	2.15727e-35	5.09287e-33	YBR071W
2.86962	-0.412275	0.806102	-0.511442	0.609042	0.66529	YBR072C-A
96.4429	-0.684609	0.381177	-1.79604	0.0724878	0.1143	YBR072W
667.923	-0.366092	0.120981	-3.02604	0.00247776	0.00869944	YBR073W
583.339	0.451352	0.139321	3.23965	0.00119676	0.00505602	YBR074W
55.2106	0.261138	0.216602	1.20561	0.227969	0.293131	YBR076C-A
8.90573	0.764341	0.45393	1.68383	0.0922146	0.138769	YBR076W
179.564	0.168795	0.165653	1.01896	0.30822	0.377959	YBR077C
2712.32	-0.944016	0.155038	-6.08892	1.13672e-09	3.24102e-08	YBR078W
2415.4	0.207672	0.140712	1.47587	0.139979	0.195818	YBR079C
849.52	0.326864	0.130081	2.51277	0.0119788	0.0280687	YBR080C
946.935	0.261777	0.136325	1.92025	0.0548268	0.0912543	YBR081C
1522.74	-0.250885	0.120284	-2.08578	0.036999	0.0669996	YBR082C
286.157	-0.920542	0.159812	-5.76017	8.403e-09	2.03256e-07	YBR083W
1252.58	0.279195	0.137465	2.03102	0.0422528	0.0743296	YBR084C-A
915.944	0.231864	0.132398	1.75126	0.0799008	0.123611	YBR084W
361.527	-1.547	0.141808	-10.9091	1.04281e-27	1.70963e-25	YBR085C-A
23.637	1.0639	0.302161	3.52098	0.000429949	0.00234617	YBR085W
937.424	-0.108013	0.138522	-0.779756	0.435535	0.50294	YBR086C
385.388	0.120345	0.143018	0.841468	0.400086	0.469631	YBR087W
225.252	-0.987981	0.17028	-5.80209	6.54922e-09	1.63095e-07	YBR088C
40.6161	-0.221297	0.269741	-0.820406	0.411985	0.48092	YBR089C-A
2.28734	1.47936	1.03392	1.43082	0.152483	NA	YBR089W
22.2881	0.00917784	0.357348	0.0256832	0.97951	0.983342	YBR090C
106.472	0.411884	0.218055	1.88889	0.0589061	0.0964661	YBR091C
211.938	-1.65433	0.174159	-9.49895	2.12011e-21	1.98617e-19	YBR092C
91.2864	0.452275	0.214578	2.10774	0.0350531	0.0641094	YBR093C
415.34	0.299412	0.137996	2.16971	0.0300286	0.0567482	YBR094W
561.056	0.500782	0.112461	4.45293	8.47083e-06	0.000105921	YBR095C
246.989	0.390516	0.157786	2.47497	0.0133247	0.0305645	YBR096W
485.313	0.290738	0.17154	1.69487	0.0901005	0.136422	YBR097W
182.623	0.199151	0.170795	1.16602	0.243605	0.310195	YBR098W
75.5653	-0.267076	0.210201	-1.27058	0.20388	0.266511	YBR099C
4025.11	-0.120614	0.108058	-1.1162	0.264339	0.332137	YBR101C
534.772	0.531027	0.126108	4.21089	2.5437e-05	0.000261549	YBR102C
0.252838	-1.72524	3.25317	-0.530325	0.595887	NA	YBR103C-A
509.247	0.339113	0.120194	2.82139	0.00478165	0.0142107	YBR103W
548.992	0.617247	0.144384	4.27505	1.91099e-05	0.00020544	YBR104W
634.711	-0.84368	0.109976	-7.6715	1.69991e-14	7.60067e-13	YBR105C
842.401	-0.146382	0.148707	-0.984367	0.324935	0.39509	YBR106W
97.0043	0.25459	0.191543	1.32915	0.183798	0.244264	YBR107C
173.417	0.580264	0.172355	3.36668	0.000760801	0.00362409	YBR108W
516.392	0.483481	0.150158	3.21982	0.00128271	0.00531638	YBR109C
17.4307	0.0925281	0.369094	0.250689	0.802054	0.834228	YBR109W-A
543.275	0.418237	0.146314	2.85848	0.00425675	0.0129836	YBR110W
202.205	0.211653	0.167317	1.26498	0.205878	0.268707	YBR111C
101.973	0.281825	0.189308	1.48871	0.136564	0.192042	YBR111W-A
438.585	-0.110967	0.176655	-0.628154	0.529903	0.593001	YBR112C
1.49023	2.14614	1.49862	1.43208	0.152122	NA	YBR113W
237.87	-0.0391926	0.126439	-0.309971	0.756583	0.795821	YBR114W
1182.22	0.196038	0.138184	1.41867	0.155995	0.214155	YBR115C
0.364068	0.146318	2.65277	0.0551566	0.956014	NA	YBR116C
10.954	0.284619	0.45525	0.625193	0.531844	0.594272	YBR117C
2227.94	0.223628	0.129196	1.73092	0.0834658	0.128218	YBR118W
292.378	0.548476	0.141276	3.88231	0.000103471	0.000795161	YBR119W
169.597	0.0686908	0.153198	0.448378	0.65388	0.70565	YBR120C
1261.16	0.103078	0.248258	0.415203	0.677993	0.727416	YBR121C
0	NA	NA	NA	NA	NA	YBR121C-A
506.743	0.359302	0.142332	2.5244	0.0115896	0.0273498	YBR122C
320.655	0.350317	0.173067	2.02416	0.0429532	0.0753597	YBR123C
0.577666	2.36547	2.07042	1.14251	0.253244	NA	YBR124W
402.897	0.357579	0.120833	2.95929	0.00308349	0.0102413	YBR125C
894.5	-0.06885	0.135143	-0.509463	0.610428	0.666558	YBR126C
5.89534	0.208974	0.541437	0.385962	0.699525	0.746852	YBR126W-A
0.86823	0.73283	1.61337	0.454223	0.649668	NA	YBR126W-B
1400.73	0.283864	0.124982	2.27123	0.0231331	0.0464393	YBR127C
63.8397	0.331551	0.194206	1.70721	0.0877833	0.133565	YBR128C
362.69	0.323459	0.129609	2.49565	0.0125728	0.0292145	YBR129C
866.433	0.175246	0.129948	1.34859	0.177469	0.237295	YBR130C
0.0364266	-0.815432	5.26765	-0.1548	0.876979	NA	YBR131C-A
371.161	0.408992	0.13209	3.09631	0.00195948	0.00731027	YBR131W
323.253	-0.358337	0.164498	-2.17836	0.029379	0.0559158	YBR132C
450.006	0.314719	0.122759	2.56372	0.0103558	0.0252042	YBR133C
1.23378	1.04572	1.48017	0.706485	0.479887	NA	YBR134W
139.199	0.23202	0.146395	1.58489	0.112992	0.163691	YBR135W
494.533	0.435013	0.139612	3.11588	0.00183397	0.00696084	YBR136W
240.098	0.322071	0.164514	1.95771	0.0502642	0.085296	YBR137W
220.97	0.0953094	0.175419	0.543325	0.586906	0.64469	YBR138C
412.906	-0.0729708	0.161502	-0.451827	0.651394	0.703481	YBR139W
1183.36	0.25071	0.149902	1.67249	0.0944269	0.141341	YBR140C
172.593	0.599682	0.172744	3.47151	0.000517541	0.00269711	YBR141C
6.80395	0.860609	0.512822	1.67818	0.0933118	0.140064	YBR141W-A
812.573	0.498461	0.149211	3.34066	0.000835803	0.00388549	YBR142W
1746.21	0.0919297	0.134357	0.684221	0.493836	0.558784	YBR143C
2.15676	1.52087	1.01809	1.49385	0.135215	NA	YBR144C
352.59	0.226419	0.160932	1.40692	0.15945	0.217841	YBR145W
489.081	0.393344	0.148479	2.64914	0.00806958	0.0208076	YBR146W
61.825	0.440344	0.198286	2.22075	0.0263682	0.0513369	YBR147W
58.2972	0.235929	0.208659	1.13069	0.258185	0.325948	YBR148W
540.046	-0.149292	0.14574	-1.02437	0.305661	0.375288	YBR149W
412.616	0.290831	0.161697	1.79862	0.0720795	0.113717	YBR150C
651.802	-0.365376	0.126796	-2.8816	0.00395662	0.0123556	YBR151W
173.132	0.527022	0.156247	3.373	0.000743544	0.00355336	YBR152W
268.953	0.333805	0.140005	2.38423	0.0171151	0.0367855	YBR153W
933.715	0.114878	0.124293	0.924252	0.355355	0.425072	YBR154C
357.037	0.26373	0.123987	2.12708	0.0334134	0.0614348	YBR155W
202.031	0.148439	0.157646	0.941597	0.346399	0.41613	YBR156C
218.015	0.415981	0.129646	3.20858	0.0013339	0.00547094	YBR157C
1025.61	-0.816149	0.147968	-5.51571	3.4738e-08	7.56544e-07	YBR158W
631.268	0.318319	0.135141	2.35546	0.0184997	0.0389947	YBR159W
501.258	0.0927809	0.135121	0.686648	0.492304	0.557586	YBR160W
198.08	-0.563394	0.139906	-4.02694	5.65074e-05	0.000487583	YBR161W
1491.26	-0.694497	0.139917	-4.96363	6.91865e-07	1.17002e-05	YBR162C
154.542	-0.0481267	0.159769	-0.301227	0.763242	0.800685	YBR162W-A
312.687	0.149832	0.148524	1.00881	0.313068	0.382948	YBR163W
438.349	0.474161	0.148491	3.19319	0.00140711	0.00570381	YBR164C
376.995	0.39909	0.1362	2.93017	0.00338776	0.010986	YBR165W
746.58	0.34203	0.13198	2.59153	0.00955496	0.0236549	YBR166C
112.517	0.46849	0.190008	2.46564	0.0136771	0.0311366	YBR167C
201.999	0.391575	0.146631	2.67048	0.00757424	0.0197977	YBR168W
770.013	-0.582686	0.143823	-4.0514	5.09123e-05	0.000450501	YBR169C
631.933	0.275795	0.135278	2.03872	0.0414776	0.0732059	YBR170C
413.017	0.315063	0.140702	2.23923	0.0251412	0.0494382	YBR171W
1440.38	0.496508	0.12546	3.95751	7.57351e-05	0.000619097	YBR172C
353.417	0.370069	0.142779	2.5919	0.00954472	0.0236494	YBR173C
4.20559	0.0931468	0.689964	0.135002	0.89261	0.911135	YBR174C
228.964	0.445158	0.152887	2.91168	0.0035949	0.0114847	YBR175W
351.485	0.409162	0.131763	3.10529	0.00190093	0.00714603	YBR176W
467.637	-0.828478	0.156564	-5.29162	1.21239e-07	2.44216e-06	YBR177C
1.47092	0.134281	1.09558	0.122566	0.902451	NA	YBR178W
739.515	0.0657819	0.118046	0.557257	0.577352	0.637361	YBR179C
6.69963	-0.838678	0.593529	-1.41304	0.157645	0.215975	YBR180W
704.04	0.302769	0.157125	1.92693	0.053989	0.0902415	YBR181C
82.386	0.04521	0.219567	0.205905	0.836865	0.86455	YBR182C
1.8103	-0.660405	1.06691	-0.61899	0.535923	NA	YBR182C-A
117.675	-1.33812	0.187262	-7.14571	8.95345e-13	3.49955e-11	YBR183W
39.0489	0.279893	0.235872	1.18663	0.235373	0.301079	YBR184W
353.536	0.406353	0.157134	2.58604	0.0097087	0.0239853	YBR185C
7.70572	0.244842	0.484143	0.505722	0.613052	0.66868	YBR186W
357.332	0.0996687	0.145748	0.683845	0.494073	0.558946	YBR187W
89.6755	0.490079	0.18089	2.70927	0.00674322	0.0182266	YBR188C
1583.02	0.31411	0.188302	1.66812	0.0952928	0.142312	YBR189W
1.67496	0.508647	1.08236	0.469944	0.638395	NA	YBR190W
788.497	0.267268	0.142595	1.87431	0.0608873	0.0991055	YBR191W
0.0728059	0	5.26765	0	1	NA	YBR191W-A
598.824	0.40901	0.147557	2.77188	0.00557342	0.0157918	YBR192W
200.683	0.521304	0.155446	3.3536	0.000797673	0.00375226	YBR193C
111.862	0.760064	0.170528	4.45713	8.30636e-06	0.000104307	YBR194W
252.518	0.433301	0.153798	2.81733	0.00484247	0.0143412	YBR195C
3878.26	-0.539268	0.139851	-3.85602	0.000115246	0.000863111	YBR196C
6.75918	-0.00137858	0.517224	-0.00266535	0.997873	0.998042	YBR196C-A
12.326	0.232534	0.415608	0.559503	0.575818	0.635943	YBR196C-B
120.59	0.683525	0.166416	4.10734	4.00247e-05	0.000373775	YBR197C
556.84	0.432649	0.130143	3.32441	0.000886068	0.00405708	YBR198C
1172.63	0.289241	0.123637	2.33943	0.0193132	0.0403206	YBR199W
485.442	0.395945	0.127048	3.11651	0.00183007	0.00695049	YBR200W
0.318639	1.10808	2.87536	0.385372	0.699962	NA	YBR200W-A
21.6569	-0.0085979	0.319027	-0.0269504	0.978499	0.982662	YBR201C-A
191.794	0.589543	0.166185	3.54752	0.00038888	0.00218796	YBR201W
761.522	0.111552	0.115525	0.965611	0.334239	0.404735	YBR202W
415.704	0.159376	0.141229	1.12849	0.259112	0.327048	YBR203W
221.233	0.307215	0.146824	2.09239	0.0364032	0.0660473	YBR204C
406.334	0.292593	0.157304	1.86005	0.0628782	0.101813	YBR205W
6.77868	0.277363	0.514494	0.539099	0.589819	0.647046	YBR206W
1124.15	-0.0493104	0.139749	-0.35285	0.724201	0.767919	YBR207W
503.262	0.212479	0.154145	1.37844	0.168067	0.226831	YBR208C
4.05124	0.848768	0.616063	1.37773	0.168287	0.227076	YBR209W
171.484	0.673299	0.156317	4.30727	1.65283e-05	0.000182336	YBR210W
327.359	0.352978	0.138615	2.54647	0.0108819	0.0260873	YBR211C
544.616	0.149624	0.14003	1.06851	0.28529	0.354555	YBR212W
72.3438	0.251012	0.193445	1.29759	0.194429	0.256257	YBR213W
149.458	0.544318	0.162052	3.3589	0.000782525	0.00370663	YBR214W
364.216	0.427152	0.134472	3.17652	0.00149054	0.00595544	YBR215W
543.501	0.386438	0.131945	2.92879	0.00340286	0.0110168	YBR216C
127.552	0.413875	0.151893	2.72479	0.00643429	0.0176137	YBR217W
616.851	0.254266	0.14252	1.78407	0.0744118	0.116865	YBR218C
1.39059	1.16379	1.52971	0.760796	0.446779	NA	YBR219C
286.979	0.376647	0.159596	2.36001	0.0182747	0.038617	YBR220C
782.914	0.251523	0.13646	1.8432	0.0653003	0.104957	YBR221C
0.0705783	0	5.26765	0	1	NA	YBR221W-A
368.186	0.1915	0.12645	1.51442	0.129918	0.183952	YBR222C
153.396	0.401617	0.152435	2.63467	0.00842192	0.0214343	YBR223C
0	NA	NA	NA	NA	NA	YBR223W-A
3.44499	1.52366	0.776201	1.96297	0.0496496	0.0844228	YBR224W
365.733	0.324364	0.165787	1.9565	0.0504058	0.0854134	YBR225W
0.369552	0.146318	2.63505	0.0555275	0.955718	NA	YBR226C
463.468	0.525173	0.135325	3.88083	0.000104101	0.000797929	YBR227C
164.053	0.510467	0.150639	3.38868	0.000702301	0.00338642	YBR228W
561.452	0.473269	0.136374	3.47037	0.000519744	0.00270505	YBR229C
102.204	0.479253	0.172827	2.77302	0.00555389	0.0157592	YBR230C
19.3585	0.734414	0.343352	2.13896	0.0324393	0.0600177	YBR230W-A
148.669	0.551058	0.163615	3.36801	0.000757134	0.00360954	YBR231C
0.599952	0.132595	1.90697	0.0695319	0.944566	NA	YBR232C
201.274	0.229881	0.147054	1.56324	0.117995	0.169731	YBR233W
70.448	0.428407	0.207739	2.06224	0.0391852	0.0702739	YBR233W-A
555.675	0.405673	0.14043	2.88878	0.00386734	0.0121669	YBR234C
420.707	0.420359	0.142257	2.95492	0.00312751	0.0103642	YBR235W
563.146	0.515813	0.13332	3.86898	0.000109292	0.000829101	YBR236C
540.707	0.433131	0.127272	3.4032	0.000666015	0.0032648	YBR237W
409.578	-0.0252827	0.136312	-0.185477	0.852855	0.877536	YBR238C
175.877	0.344283	0.142847	2.41016	0.0159456	0.0348431	YBR239C
58.9834	0.887141	0.194249	4.56703	4.94682e-06	6.71175e-05	YBR240C
57.4662	0.69948	0.209546	3.33808	0.000843584	0.0039111	YBR241C
242.853	-0.081792	0.166074	-0.492504	0.622363	0.677447	YBR242W
323.876	-0.159108	0.174438	-0.91212	0.361705	0.43127	YBR243C
1443.82	-1.70734	0.124553	-13.7078	9.12219e-43	4.14147e-40	YBR244W
760.512	0.278986	0.138673	2.01183	0.0442382	0.0771099	YBR245C
316.063	0.407574	0.149807	2.72066	0.00651514	0.017802	YBR246W
506.789	0.454492	0.133602	3.40183	0.000669372	0.00327039	YBR247C
1153.2	0.593646	0.115858	5.1239	2.99272e-07	5.537e-06	YBR248C
1036.28	0.142297	0.151829	0.937218	0.348646	0.418319	YBR249C
67.4711	0.902831	0.189702	4.75921	1.94356e-06	2.91139e-05	YBR250W
387.655	0.361649	0.130635	2.7684	0.00563323	0.0159383	YBR251W
137.527	0.392123	0.171975	2.28012	0.0226007	0.0456597	YBR252W
147.982	0.44912	0.162371	2.76601	0.00567467	0.0160248	YBR253W
179.719	0.334347	0.163428	2.04584	0.0407718	0.0723062	YBR254C
129.97	0.468136	0.171166	2.73498	0.00623837	0.0172212	YBR255C-A
500.763	0.327373	0.128964	2.53848	0.0111334	0.0265921	YBR255W
1505.09	-0.452164	0.143777	-3.14491	0.00166139	0.00645273	YBR256C
244.816	0.457187	0.121377	3.76667	0.000165441	0.00113235	YBR257W
109.763	0.27648	0.167922	1.64647	0.0996663	0.147685	YBR258C
322.946	0.25651	0.141928	1.80733	0.070711	0.112097	YBR259W
337.459	0.448811	0.143736	3.12247	0.00179338	0.00682432	YBR260C
165.482	0.573038	0.149804	3.82525	0.00013064	0.000947222	YBR261C
219.685	0.570671	0.163565	3.48895	0.000484923	0.00257375	YBR262C
644.596	0.554289	0.119331	4.64497	3.40118e-06	4.72323e-05	YBR263W
88.867	0.460328	0.172463	2.66914	0.00760446	0.0198446	YBR264C
327.956	0.377657	0.142614	2.64811	0.00809433	0.0208524	YBR265W
0.450008	1.62616	2.41921	0.672188	0.501464	NA	YBR266C
644.985	0.325978	0.141312	2.3068	0.0210659	0.0432305	YBR267W
122.796	0.672058	0.152649	4.40264	1.06942e-05	0.000128026	YBR268W
110.461	0.725377	0.174479	4.1574	3.21896e-05	0.000313333	YBR269C
78.454	0.318309	0.173576	1.83383	0.0666796	0.106594	YBR270C
243.728	0.668062	0.163866	4.07689	4.5642e-05	0.000416934	YBR271W
488.418	0.388566	0.133475	2.91115	0.00360099	0.0114943	YBR272C
456.352	0.390855	0.139967	2.79249	0.00523045	0.0150807	YBR273C
312.689	0.387436	0.151767	2.55284	0.0106849	0.0257398	YBR274W
493.913	0.153851	0.151684	1.01429	0.310446	0.380372	YBR275C
437.071	0.184756	0.148819	1.24148	0.214428	0.278327	YBR276C
4.45158	0.0144042	0.634354	0.0227069	0.981884	0.985223	YBR277C
80.8027	0.259581	0.194589	1.334	0.182204	0.242583	YBR278W
811.808	0.29078	0.115503	2.51752	0.0118183	0.0277231	YBR279W
248.929	0.472527	0.144812	3.26304	0.00110225	0.00474853	YBR280C
832.761	0.389972	0.135608	2.87574	0.00403087	0.0124949	YBR281C
206.991	0.301166	0.147319	2.04432	0.0409222	0.0724858	YBR282W
980.768	0.250664	0.139345	1.79887	0.0720386	0.113717	YBR283C
82.5046	0.537188	0.202966	2.64669	0.0081285	0.0209215	YBR284W
5.65281	-0.517212	0.561352	-0.921368	0.356859	0.426378	YBR285W
1087.94	0.175586	0.123462	1.42219	0.154972	0.212907	YBR286W
1132.14	-0.0423901	0.131646	-0.322002	0.747452	0.788324	YBR287W
529.15	0.436872	0.133192	3.28002	0.001038	0.00454811	YBR288C
279.198	0.470229	0.167126	2.81362	0.00489871	0.0144561	YBR289W
692.741	0.266698	0.128667	2.07277	0.0381938	0.0688515	YBR290W
89.709	0.116119	0.185725	0.625216	0.531829	0.594272	YBR291C
8.09484	0.0980983	0.531502	0.184568	0.853568	0.877991	YBR292C
341.487	0.424975	0.149713	2.83861	0.00453107	0.0136232	YBR293W
35.7766	-2.39366	0.28422	-8.42187	3.70524e-17	2.20892e-15	YBR294W
509.4	0.0275538	0.141853	0.194242	0.845986	0.871077	YBR295W
86.8066	0.764458	0.2232	3.42499	0.000614816	0.00308558	YBR296C
4.07841	0.562115	0.683108	0.822879	0.410577	0.479561	YBR296C-A
195.151	0.331114	0.152243	2.17491	0.0296371	0.0562438	YBR297W
104.402	-0.303434	0.188701	-1.60802	0.107832	0.157686	YBR298C
0.325884	0.136915	2.59988	0.0526622	0.958001	NA	YBR298C-A
9.86405	0.436574	0.43167	1.01136	0.311844	0.381927	YBR299W
1.56203	1.04146	1.1897	0.875392	0.38136	NA	YBR300C
3.04943	0.34672	0.888325	0.390308	0.696309	0.743957	YBR301W
19.8355	0.2825	0.332119	0.850598	0.394993	0.464948	YBR302C
240.469	0.116294	0.151172	0.769287	0.441723	0.508927	YCL001W
17.6254	0.232156	0.338368	0.686106	0.492647	0.55785	YCL001W-A
11.2474	-0.163821	0.427429	-0.383271	0.701519	0.748709	YCL001W-B
214.924	0.257403	0.171051	1.50483	0.132367	0.186853	YCL002C
194.444	0.424843	0.167451	2.53712	0.011177	0.0266691	YCL004W
211.203	0.408469	0.159504	2.56088	0.0104409	0.0253276	YCL005W
162.038	0.406915	0.169198	2.40497	0.016174	0.0352767	YCL005W-A
3.15937	0.166776	0.854212	0.19524	0.845205	0.870576	YCL007C
143.054	0.935081	0.162059	5.77001	7.92662e-09	1.93318e-07	YCL008C
268.244	0.77375	0.127841	6.05243	1.4268e-09	3.95351e-08	YCL009C
297.296	0.468715	0.158868	2.95035	0.00317414	0.0104892	YCL010C
863.055	0.509556	0.117259	4.34555	1.38929e-05	0.000158328	YCL011C
46.4284	0.324256	0.246576	1.31504	0.188498	0.249331	YCL012C
448.619	0.207287	0.135797	1.52646	0.126896	0.180686	YCL014W
228.468	0.48641	0.140799	3.45463	0.000551045	0.00284038	YCL016C
1010.21	0.324099	0.122188	2.65247	0.00799054	0.0206662	YCL017C
6.1913	-0.383103	0.55005	-0.696488	0.486123	0.5517	YCL018W
211.252	-0.355703	0.318182	-1.11792	0.263601	0.33165	YCL019W
0	NA	NA	NA	NA	NA	YCL020W
20.7349	-0.239822	0.367534	-0.652516	0.514068	0.577471	YCL021W-A
0.536387	0.706768	2.08399	0.339142	0.734503	NA	YCL022C
0.944593	-0.220193	1.59405	-0.138134	0.890135	NA	YCL023C
221.183	-0.226483	0.155627	-1.4553	0.145588	0.201988	YCL024W
748.819	-1.22297	0.157245	-7.77746	7.39951e-15	3.41187e-13	YCL025C
1254.01	-1.46671	0.142925	-10.2621	1.04365e-24	1.23193e-22	YCL026C-A
1251.6	-1.26091	0.153497	-8.21458	2.12914e-16	1.18549e-14	YCL026C-B
293.251	-0.249946	0.154147	-1.62148	0.104914	0.154107	YCL027W
332.561	0.466626	0.142538	3.27369	0.00106152	0.00461009	YCL028W
294.097	0.382872	0.127847	2.99477	0.00274656	0.00942454	YCL029C
1019.53	-0.323127	0.158994	-2.03232	0.0421214	0.0741426	YCL030C
1191.24	0.294363	0.123294	2.38749	0.016964	0.036535	YCL031C
362.707	0.527972	0.14642	3.60589	0.000311089	0.00186023	YCL032W
64.5807	0.844005	0.202335	4.17133	3.02829e-05	0.000297883	YCL033C
332.162	0.484127	0.141757	3.41519	0.000637377	0.00315322	YCL034W
248.661	0.168595	0.159775	1.0552	0.291334	0.360699	YCL035C
156.291	0.710606	0.186251	3.81531	0.00013601	0.000971476	YCL036W
938.324	0.569797	0.135413	4.20783	2.5783e-05	0.000263728	YCL037C
167.666	0.496477	0.1614	3.07606	0.00209757	0.00770167	YCL038C
253.878	0.724359	0.141758	5.10984	3.22433e-07	5.87346e-06	YCL039W
558.576	-0.823734	0.149244	-5.51939	3.40173e-08	7.43594e-07	YCL040W
1.04564	1.74196	1.51629	1.14883	0.250624	NA	YCL041C
0.89257	-1.98062	1.88138	-1.05275	0.292455	NA	YCL042W
1261.8	-0.126492	0.139765	-0.90504	0.365444	0.434937	YCL043C
211.499	0.765226	0.16783	4.55954	5.12658e-06	6.92003e-05	YCL044C
1002.12	0.420384	0.120597	3.48586	0.000490566	0.00259348	YCL045C
0.178004	2.00758	3.65448	0.549347	0.582767	NA	YCL046W
219.784	0.584895	0.138712	4.21662	2.47997e-05	0.000256084	YCL047C
21.6813	0.250633	0.315475	0.794461	0.426927	0.494646	YCL048W
2.05197	-0.224161	0.972852	-0.230416	0.817768	NA	YCL048W-A
176.928	0.400332	0.158649	2.52338	0.0116232	0.0273963	YCL049C
1588.36	0.132909	0.102941	1.29112	0.196664	0.258798	YCL050C
460.506	0.22455	0.134452	1.67011	0.0948967	0.141864	YCL051W
652.638	0.337371	0.123423	2.73346	0.00626723	0.0172766	YCL052C
1447.29	0.319044	0.131152	2.43263	0.0149897	0.0332466	YCL054W
439.179	-0.133597	0.137392	-0.972378	0.330863	0.401635	YCL055W
106.823	0.187227	0.196477	0.952922	0.34063	0.411017	YCL056C
100.795	1.10786	0.206319	5.36963	7.88996e-08	1.63967e-06	YCL057C-A
762.716	0.318041	0.131601	2.4167	0.0156617	0.0343627	YCL057W
12.4367	0.643027	0.401951	1.59976	0.109651	0.159753	YCL058C
66.546	0.166001	0.208138	0.79755	0.425132	0.492856	YCL058W-A
441.639	0.500248	0.139829	3.57756	0.000346811	0.0020226	YCL059C
423.688	0.0139254	0.123514	0.112744	0.910234	0.926241	YCL061C
231.354	0.392374	0.148994	2.63349	0.00845127	0.0214817	YCL063W
48.2823	-0.671091	0.29064	-2.30901	0.0209429	0.043038	YCL064C
0	NA	NA	NA	NA	NA	YCL065W
0	NA	NA	NA	NA	NA	YCL066W
0.0611056	-0.815432	5.26765	-0.1548	0.876979	NA	YCL067C
21.2304	0.875153	0.332075	2.63541	0.00840359	0.0214154	YCL068C
0	NA	NA	NA	NA	NA	YCL069W
0.156016	1.10805	4.52336	0.244962	0.806486	NA	YCL073C
0.0521397	1.10804	5.26765	0.210348	0.833396	NA	YCL076W
0.197839	-1.45697	3.54239	-0.411295	0.680856	NA	YCR001W
770.116	0.257194	0.124772	2.06132	0.0392729	0.0703456	YCR002C
282.166	0.306061	0.138987	2.20207	0.02766	0.0533495	YCR003W
502.516	-0.518905	0.120407	-4.30959	1.63556e-05	0.000181108	YCR004C
2822.97	-0.247194	0.209184	-1.1817	0.237323	0.303177	YCR005C
36.7888	-0.509732	0.254311	-2.00436	0.0450311	0.0781686	YCR006C
42.8089	0.52069	0.258525	2.01408	0.0440006	0.0768091	YCR007C
611.103	0.058211	0.156012	0.37312	0.709059	0.754574	YCR008W
664.738	-0.102846	0.126104	-0.815564	0.41475	0.483108	YCR009C
5.97437	0.0366539	0.601267	0.0609611	0.95139	0.960887	YCR010C
782.091	-0.231021	0.142274	-1.62378	0.104424	0.153501	YCR011C
9221.78	-0.554792	0.141196	-3.92924	8.52136e-05	0.000676089	YCR012W
2.07237	1.515	1.09965	1.37771	0.168294	NA	YCR013C
229.226	0.307173	0.140736	2.18262	0.0290635	0.0554943	YCR014C
240.69	0.374986	0.136127	2.75468	0.00587504	0.0164568	YCR015C
424.803	0.145099	0.139188	1.04247	0.297195	0.366422	YCR016W
1024.97	0.304981	0.135199	2.25579	0.0240836	0.0477946	YCR017C
160.683	-1.73203	0.188817	-9.17306	4.59797e-20	3.66719e-18	YCR018C
4.89073	0.890425	0.674688	1.31976	0.186916	0.247627	YCR018C-A
302.682	0.399612	0.154783	2.58176	0.00982977	0.0241833	YCR019W
30.2843	0.306769	0.274352	1.11816	0.263499	0.331594	YCR020C
64.0496	0.51978	0.210416	2.47025	0.0135019	0.030851	YCR020C-A
114.08	0.318699	0.1795	1.77548	0.0758186	0.118569	YCR020W-B
2616.99	0.494792	0.190891	2.59202	0.00954146	0.0236494	YCR021C
6.43716	0.881621	0.594832	1.48213	0.138305	0.193843	YCR022C
653.872	0.146503	0.133717	1.09562	0.273246	0.341601	YCR023C
374.021	0.0487577	0.127295	0.383028	0.701699	0.748767	YCR024C
724.11	-0.412138	0.161139	-2.55766	0.0105378	0.0254999	YCR024C-A
493.676	-0.481794	0.160657	-2.9989	0.00270952	0.00933893	YCR024C-B
9.19495	0.82719	0.492757	1.6787	0.0932109	0.140018	YCR025C
770.651	0.282702	0.123147	2.29565	0.021696	0.0442161	YCR026C
262.463	0.495936	0.149405	3.31941	0.000902083	0.00411127	YCR027C
438.849	0.469052	0.132246	3.54682	0.000389906	0.00218956	YCR028C
352.217	0.415201	0.151041	2.74893	0.00597895	0.0166832	YCR028C-A
576.874	0.399245	0.143842	2.77559	0.0055102	0.0156956	YCR030C
931.18	0.214661	0.163681	1.31146	0.189702	0.250699	YCR031C
684.037	0.365636	0.146932	2.48847	0.0128293	0.0296702	YCR032W
933.847	0.197221	0.155723	1.26649	0.205338	0.268121	YCR033W
512.767	0.187171	0.151873	1.23241	0.217794	0.282138	YCR034W
873.758	0.381713	0.129176	2.95498	0.00312693	0.0103642	YCR035C
420.194	-0.0026257	0.139649	-0.0188021	0.984999	0.987509	YCR036W
741.666	0.44365	0.117099	3.78867	0.000151457	0.00105412	YCR037C
113.42	0.438392	0.197084	2.22439	0.0261224	0.0509262	YCR038C
0	NA	NA	NA	NA	NA	YCR038W-A
0	NA	NA	NA	NA	NA	YCR039C
0	NA	NA	NA	NA	NA	YCR040W
5.38872	1.08767	0.628989	1.72924	0.0837668	0.128614	YCR041W
998.372	0.455633	0.129796	3.51037	0.000447489	0.00241857	YCR042C
224.448	0.130293	0.166445	0.782799	0.433745	0.50107	YCR043C
293.214	0.165668	0.151753	1.0917	0.274966	0.343387	YCR044C
3.6977	0.822865	0.815636	1.00886	0.31304	0.382948	YCR045C
30.7823	0.438913	0.261363	1.67932	0.0930889	0.13987	YCR045W-A
117.591	0.763377	0.169027	4.51629	6.29311e-06	8.21724e-05	YCR046C
181.089	0.740526	0.176315	4.20001	2.66902e-05	0.00026998	YCR047C
0.901582	0.0940366	1.48458	0.0633424	0.949494	NA	YCR047W-A
135.664	1.01242	0.157774	6.4169	1.39076e-10	4.36611e-09	YCR048W
0.156702	-2.42751	4.45972	-0.54432	0.586221	NA	YCR049C
0.935382	1.47925	1.45154	1.01909	0.308161	NA	YCR050C
226.466	0.954382	0.156126	6.1129	9.78393e-10	2.81682e-08	YCR051W
372.311	0.557562	0.155624	3.58276	0.000339986	0.00199661	YCR052W
1589.29	0.376302	0.136377	2.75928	0.00579287	0.0162807	YCR053W
462.375	0.353382	0.139793	2.52789	0.0114749	0.0271781	YCR054C
1502.29	0.455298	0.118084	3.85573	0.000115384	0.000863111	YCR057C
128.223	0.980477	0.161306	6.07837	1.21407e-09	3.40904e-08	YCR059C
75.7928	0.416103	0.21797	1.90899	0.0562628	0.0931192	YCR060W
90.9399	-0.543776	0.187728	-2.89662	0.00377208	0.0119372	YCR061W
86.2105	0.677386	0.189894	3.56717	0.000360853	0.00207984	YCR063W
5.97364	-0.506226	0.555526	-0.911256	0.362161	0.431649	YCR064C
310.806	-0.38659	0.154273	-2.50589	0.0122144	0.0285051	YCR065W
302.811	0.575778	0.141519	4.06855	4.73069e-05	0.00042692	YCR066W
902.415	0.328402	0.138078	2.37839	0.0173884	0.0372103	YCR067C
246.563	0.426984	0.156201	2.73354	0.00626569	0.0172766	YCR068W
280.633	0.517818	0.144309	3.58826	0.000332897	0.00196279	YCR069W
228.017	0.465455	0.153283	3.03657	0.00239289	0.00846691	YCR071C
486.755	0.605089	0.136003	4.44907	8.62431e-06	0.000107159	YCR072C
351.274	0.335683	0.150648	2.22826	0.0258631	0.0505444	YCR073C
114.718	0.684222	0.172321	3.97063	7.16818e-05	0.000592529	YCR073W-A
103.228	0.21878	0.176822	1.23729	0.215979	0.280033	YCR075C
42.3882	0.47715	0.252604	1.88892	0.0589023	0.0964661	YCR075W-A
104.723	0.538599	0.19595	2.74865	0.00598412	0.0166832	YCR076C
820.784	0.391105	0.117359	3.33255	0.000860529	0.00397406	YCR077C
265.644	0.470987	0.137316	3.42995	0.000603688	0.00305572	YCR079W
1.9295	0.884976	1.12368	0.787572	0.430947	NA	YCR081C-A
506.209	0.32887	0.142524	2.30748	0.0210283	0.0431828	YCR081W
295.998	0.408028	0.151382	2.69536	0.00703136	0.0187524	YCR082W
88.2475	0.657281	0.196641	3.34255	0.000830138	0.00386699	YCR083W
491.43	0.512752	0.146201	3.50718	0.000452876	0.00243431	YCR084C
0.946703	-0.866183	1.36244	-0.635758	0.524934	NA	YCR085W
70.149	0.297777	0.194812	1.52853	0.12638	0.179994	YCR086W
103.341	0.567651	0.208357	2.72441	0.00644164	0.0176257	YCR087C-A
2.26861	1.42536	0.981477	1.45226	0.146429	NA	YCR087W
395.947	0.546414	0.130323	4.19276	2.75578e-05	0.000276139	YCR088W
169.372	0.357496	0.200854	1.77988	0.0750949	0.117718	YCR089W
177.924	0.480584	0.170296	2.82205	0.0047717	0.0141949	YCR090C
109.821	0.305453	0.178576	1.71049	0.0871756	0.13288	YCR091W
468.042	0.599256	0.128537	4.66213	3.12947e-06	4.3872e-05	YCR092C
2535.45	0.014225	0.13245	0.107399	0.914472	0.929753	YCR093W
261.583	0.428107	0.14197	3.01548	0.00256571	0.00893382	YCR094W
459.248	0.367778	0.12796	2.87416	0.00405098	0.0125331	YCR095C
28.7325	0.299373	0.282444	1.05994	0.289173	0.358702	YCR095W-A
0.120464	1.10804	4.59657	0.241058	0.80951	NA	YCR096C
154.744	0.114948	0.175695	0.654249	0.512952	0.576436	YCR097W
1.72504	0.838952	1.11274	0.753955	0.450876	NA	YCR097W-A
205.329	0.624258	0.18848	3.31206	0.000926115	0.00419488	YCR098C
45.4628	0.0714296	0.255177	0.279921	0.779538	0.815172	YCR099C
131.512	0.284115	0.193461	1.46859	0.141944	0.198086	YCR100C
141.365	0.452592	0.182189	2.48418	0.0129849	0.0299362	YCR101C
1919.33	-2.12072	0.128891	-16.4536	7.90138e-61	1.16585e-57	YCR102C
34.7811	-0.0531555	0.27068	-0.196378	0.844315	0.869811	YCR102W-A
7.15603	-0.238303	0.566652	-0.420546	0.674087	0.723883	YCR104W
45.7418	0.171279	0.287561	0.595628	0.551424	0.613479	YCR105W
918.028	0.087385	0.132465	0.659686	0.509455	0.573052	YCR106W
245.007	-0.0861789	0.173544	-0.496581	0.619484	0.674994	YCR107W
0	NA	NA	NA	NA	NA	YCR108C
348.689	0.19966	0.134381	1.48577	0.13734	0.192766	YDL001W
269.597	-0.00195702	0.142226	-0.0137599	0.989022	0.991036	YDL002C
453.941	-1.22508	0.139046	-8.81065	1.24424e-18	8.84757e-17	YDL003W
456.222	0.662961	0.146128	4.53686	5.70975e-06	7.55582e-05	YDL004W
423.234	0.420688	0.132666	3.17103	0.00151898	0.00603297	YDL005C
338.683	0.40756	0.130168	3.13103	0.00174192	0.0066976	YDL006W
0.188245	0	4.26885	0	1	NA	YDL007C-A
1378.76	0.0164074	0.128465	0.127719	0.898371	0.915433	YDL007W
130.414	0.285588	0.166299	1.71731	0.0859221	0.131369	YDL008W
4.51203	-0.508905	0.710883	-0.715877	0.474067	0.540039	YDL009C
224.184	0.0047282	0.144597	0.0326991	0.973915	0.979057	YDL010W
0.193378	-0.815473	3.59854	-0.226613	0.820725	NA	YDL011C
149.715	0.405614	0.143711	2.82242	0.00476622	0.0141857	YDL012C
517.272	0.457714	0.125887	3.63591	0.000277002	0.00169584	YDL013W
1133.06	0.259188	0.129093	2.00776	0.0446685	0.0776305	YDL014W
688.979	0.104491	0.123041	0.849234	0.395751	0.465747	YDL015C
32.1375	-0.00701439	0.271737	-0.0258132	0.979406	0.983342	YDL016C
373.78	0.458567	0.151583	3.02518	0.00248485	0.00871394	YDL017W
171.918	-0.248115	0.175209	-1.41611	0.156744	0.214991	YDL018C
685.774	0.350179	0.137519	2.5464	0.0108841	0.0260873	YDL019C
4165.99	-0.157076	0.108169	-1.45213	0.146464	0.202966	YDL020C
53.7595	-0.46786	0.227251	-2.05879	0.0395148	0.0706795	YDL021W
0.859252	-0.188966	1.71262	-0.110338	0.912142	NA	YDL022C-A
1630.96	-2.08922	0.125532	-16.643	3.40292e-62	6.69468e-59	YDL022W
0.834364	-1.67033	1.61228	-1.036	0.3002	NA	YDL023C
44.2721	-0.0245525	0.258744	-0.094891	0.924401	0.937587	YDL024C
1441.37	-0.85077	0.132424	-6.42457	1.32247e-10	4.17391e-09	YDL025C
1.63949	-1.35535	1.74322	-0.777502	0.436863	NA	YDL025W-A
2.12648	0.137581	0.978013	0.140674	0.888127	NA	YDL026W
281.406	0.388476	0.159018	2.44296	0.0145673	0.0326038	YDL027C
528.33	0.191237	0.125841	1.51967	0.128594	0.182618	YDL028C
835.487	0.271107	0.141825	1.91155	0.0559333	0.0926779	YDL029W
384.443	0.488399	0.132455	3.68727	0.000226672	0.00145573	YDL030W
1240.05	0.414295	0.12184	3.40032	0.000673074	0.00328033	YDL031W
1.42709	3.21993	1.664	1.93506	0.0529834	NA	YDL032W
292.071	0.425902	0.142621	2.98625	0.00282421	0.00959062	YDL033C
0.238843	1.10808	3.34528	0.331236	0.740467	NA	YDL034W
756.076	0.296937	0.145183	2.04526	0.0408289	0.072364	YDL035C
293.832	0.235529	0.147817	1.59339	0.111073	0.161466	YDL036C
466.376	-0.74025	0.281646	-2.6283	0.00858135	0.0217556	YDL037C
575.094	-0.0720854	0.211921	-0.340153	0.733741	0.776222	YDL039C
1016.1	0.311017	0.11953	2.602	0.00926806	0.0231095	YDL040C
1.83154	-0.0151871	1.06418	-0.0142712	0.988614	NA	YDL041W
250.258	0.390175	0.141708	2.75338	0.00589841	0.0164988	YDL042C
292.058	0.337271	0.128922	2.61609	0.00889439	0.0223477	YDL043C
412.172	0.359041	0.135532	2.64913	0.00806991	0.0208076	YDL044C
323.403	0.289112	0.150231	1.92445	0.0542983	0.090579	YDL045C
215.729	0.308177	0.153935	2.002	0.0452851	0.0784942	YDL045W-A
436.71	0.272424	0.134971	2.0184	0.0435498	0.0761798	YDL046W
552.962	0.182956	0.122029	1.49929	0.133799	0.188603	YDL047W
210.446	-1.0271	0.193959	-5.29547	1.1871e-07	2.39941e-06	YDL048C
53.9731	-0.26977	0.227032	-1.18825	0.234736	0.300442	YDL049C
1.20217	1.35562	1.31341	1.03214	0.302006	NA	YDL050C
487.594	0.399041	0.127457	3.1308	0.00174332	0.0066986	YDL051W
510.963	0.353035	0.148822	2.37219	0.0176828	0.0377038	YDL052C
381.285	0.4011	0.134819	2.9751	0.00292894	0.00986116	YDL053C
343.53	0.494012	0.13879	3.55942	0.00037168	0.0021216	YDL054C
3681.21	-1.12567	0.142662	-7.89046	3.01072e-15	1.46854e-13	YDL055C
620.357	0.276997	0.132695	2.08747	0.0368454	0.0667879	YDL056W
78.3312	0.5524	0.19117	2.88958	0.00385763	0.0121428	YDL057W
957.683	0.352655	0.124838	2.8249	0.0047296	0.0140909	YDL058W
191.253	0.351972	0.173787	2.02531	0.0428356	0.075198	YDL059C
1044.9	0.436418	0.118309	3.68881	0.000225302	0.00145167	YDL060W
506.286	0.196654	0.147637	1.33201	0.182856	0.243286	YDL061C
0.522944	-1.55907	2.12513	-0.733633	0.463173	NA	YDL062W
841.431	0.514846	0.142012	3.62537	0.000288548	0.00175027	YDL063C
140.645	0.768907	0.159574	4.81851	1.44634e-06	2.25828e-05	YDL064W
445.648	0.294001	0.135224	2.17418	0.0296917	0.0563113	YDL065C
784.189	0.59945	0.137367	4.36386	1.27785e-05	0.00014762	YDL066W
378.28	0.607806	0.154948	3.92264	8.75843e-05	0.00068923	YDL067C
3.70153	-0.112151	0.733342	-0.152931	0.878453	0.899016	YDL068W
198.931	0.370706	0.155013	2.39144	0.0167824	0.0362643	YDL069C
954.241	-0.786245	0.133609	-5.88467	3.98854e-09	1.03702e-07	YDL070W
4.13279	0.736507	0.711979	1.03445	0.300926	0.37009	YDL071C
510.969	0.00462073	0.128731	0.0358946	0.971366	0.976995	YDL072C
868.817	0.439937	0.137548	3.19842	0.00138184	0.00564064	YDL073W
1375.77	0.17405	0.126347	1.37756	0.16834	0.227096	YDL074C
910.726	0.308046	0.148468	2.07483	0.0380019	0.0685475	YDL075W
255.721	0.296986	0.133476	2.22501	0.0260809	0.0508689	YDL076C
397.38	0.352372	0.143953	2.44784	0.0143717	0.0323007	YDL077C
307.326	0.468962	0.131755	3.55934	0.000371793	0.0021216	YDL078C
30.819	0.378755	0.27682	1.36823	0.171239	0.230269	YDL079C
416.876	0.596103	0.131092	4.54721	5.43625e-06	7.27545e-05	YDL080C
762.46	0.498102	0.151907	3.279	0.00104177	0.00455616	YDL081C
1080.5	0.295446	0.144787	2.04056	0.0412951	0.0729711	YDL082W
863.142	0.25615	0.163631	1.56541	0.117487	0.169247	YDL083C
1511.65	0.259595	0.125811	2.06337	0.0390778	0.0701664	YDL084W
40.9929	0.689186	0.277171	2.4865	0.0129007	0.0298003	YDL085C-A
12.7858	0.265432	0.396876	0.668803	0.503621	0.567897	YDL085W
9.54158	1.54603	0.514644	3.00408	0.00266384	0.00922945	YDL086C-A
256.519	0.38736	0.163438	2.37008	0.0177844	0.0378793	YDL086W
110.462	0.584075	0.167918	3.47832	0.000504561	0.00264704	YDL087C
584.543	0.406743	0.146999	2.76698	0.00565782	0.015991	YDL088C
200.719	0.308416	0.142712	2.1611	0.0306873	0.0575703	YDL089W
192.583	0.391096	0.148837	2.62768	0.00859691	0.0217857	YDL090C
282.433	0.308391	0.132022	2.33592	0.0194957	0.0406083	YDL091C
303.218	0.467458	0.155882	2.99879	0.00271054	0.00933893	YDL092W
212.471	0.438519	0.143556	3.05469	0.00225292	0.00809295	YDL093W
6.83223	1.51809	0.565593	2.68406	0.00727331	0.0192585	YDL094C
1320.78	0.22909	0.139464	1.64265	0.100456	0.14878	YDL095W
1.18122	0.670086	1.29276	0.518339	0.604222	NA	YDL096C
1305.04	0.162201	0.118609	1.36752	0.171461	0.230516	YDL097C
130.496	0.299509	0.161984	1.849	0.0644577	0.103942	YDL098C
389.966	0.28741	0.126847	2.2658	0.0234638	0.0468957	YDL099W
747.383	0.20391	0.138296	1.47445	0.140362	0.19626	YDL100C
263.416	-0.184435	0.140306	-1.31452	0.18867	0.249487	YDL101C
525.961	0.176688	0.13583	1.3008	0.193327	0.254919	YDL102W
430.24	0.358126	0.140168	2.55498	0.0106194	0.0256657	YDL103C
164.05	0.466113	0.180372	2.58417	0.00976133	0.0240951	YDL104C
135.497	0.134001	0.161834	0.828014	0.407663	0.476913	YDL105W
525.632	0.35822	0.135807	2.63771	0.00834683	0.0213012	YDL106C
189.644	0.243508	0.153893	1.58232	0.113577	0.164337	YDL107W
213.984	0.560757	0.163935	3.4206	0.000624842	0.00311208	YDL108W
99.1917	0.749192	0.173381	4.32106	1.55278e-05	0.00017357	YDL109C
109.295	-0.677125	0.176191	-3.84312	0.000121478	0.000896205	YDL110C
383.133	0.403785	0.146461	2.75694	0.00583443	0.0163664	YDL111C
948.087	0.435127	0.136469	3.18848	0.00143024	0.00577773	YDL112W
471.319	0.384026	0.14751	2.6034	0.00923049	0.0230255	YDL113C
4.13764	0.639899	0.630634	1.01469	0.310253	0.380294	YDL114W
1.35202	0.667169	1.17897	0.565889	0.571469	NA	YDL114W-A
400.117	0.270209	0.122425	2.20714	0.0273043	0.0527669	YDL115C
1198.5	0.370569	0.131853	2.81046	0.00494702	0.0145477	YDL116W
701.927	-0.20689	0.137262	-1.50727	0.131743	0.186149	YDL117W
0.700647	-2.44881	1.97415	-1.24043	0.214815	NA	YDL118W
202.367	-0.0368645	0.159278	-0.231447	0.816968	0.847057	YDL119C
250.998	0.948185	0.153966	6.1584	7.34837e-10	2.13646e-08	YDL120W
287.822	0.492819	0.145364	3.39025	0.000698289	0.00337535	YDL121C
1282.33	0.0295095	0.12701	0.232339	0.816275	0.846539	YDL122W
118.405	0.271586	0.187715	1.4468	0.147952	0.204643	YDL123W
1906.63	-1.7633	0.120421	-14.6428	1.4972e-48	1.26235e-45	YDL124W
530.237	-0.455558	0.152676	-2.98383	0.00284668	0.00964184	YDL125C
2900.41	-0.0432843	0.125803	-0.344064	0.730798	0.773627	YDL126C
142.672	-0.770862	0.169635	-4.54425	5.51322e-06	7.36176e-05	YDL127W
688.061	-0.221693	0.12461	-1.7791	0.0752238	0.117858	YDL128W
157.452	0.480361	0.17681	2.71682	0.00659133	0.017952	YDL129W
663.814	0.493707	0.14643	3.37163	0.000747255	0.0035682	YDL130W
98.1647	-0.0198787	0.186328	-0.106686	0.915038	0.930168	YDL130W-A
563.436	0.171021	0.136562	1.25233	0.21045	0.273887	YDL131W
895.165	0.19716	0.131848	1.49536	0.134822	0.189818	YDL132W
448.015	0.432808	0.224239	1.93012	0.0535924	0.0897566	YDL133C-A
404.703	0.284013	0.126685	2.24188	0.0249693	0.0492543	YDL133W
724.332	0.26442	0.121786	2.17118	0.0299174	0.0566301	YDL134C
311.174	0.198175	0.143592	1.38013	0.167546	0.226283	YDL135C
330.264	0.217545	0.153475	1.41747	0.156347	0.214545	YDL136W
633.912	0.201168	0.152151	1.32216	0.186113	0.246785	YDL137W
243.703	0.503453	0.146835	3.4287	0.000606484	0.00305924	YDL138W
72.7258	0.44585	0.1838	2.42573	0.0152774	0.0337204	YDL139C
2373.94	0.131642	0.147241	0.894058	0.371291	0.440917	YDL140C
272.36	0.714482	0.141464	5.05064	4.40337e-07	7.80441e-06	YDL141W
171.269	0.463051	0.15497	2.98801	0.00280802	0.00956868	YDL142C
1395.54	0.350849	0.132128	2.65538	0.00792197	0.0205315	YDL143W
188.016	0.559849	0.138862	4.0317	5.53756e-05	0.000480628	YDL144C
1949.11	0.268094	0.124823	2.14778	0.0317308	0.0590774	YDL145C
221.431	0.394521	0.151928	2.59676	0.00941071	0.0233763	YDL146W
2152.92	-0.0537498	0.118344	-0.454184	0.649696	0.701905	YDL147W
1031.97	0.450231	0.131053	3.4355	0.000591461	0.00300413	YDL148C
218.571	0.399628	0.133425	2.99515	0.00274308	0.00942454	YDL149W
533.614	0.408884	0.150592	2.71517	0.00662415	0.0180165	YDL150W
0.766474	-2.66077	1.88113	-1.41446	0.157228	NA	YDL151C
0.443899	0.933525	2.35409	0.396555	0.691695	NA	YDL152W
891.869	0.313534	0.139834	2.2422	0.0249487	0.0492301	YDL153C
251.601	0.148731	0.149389	0.995599	0.319445	0.389136	YDL154W
426.941	0.216617	0.136627	1.58546	0.112863	0.163545	YDL155W
179.416	0.22051	0.158734	1.38918	0.164777	0.223264	YDL156W
97.3856	0.378947	0.190222	1.99213	0.0463569	0.0799761	YDL157C
11.6196	0.597772	0.447229	1.33661	0.181349	0.241771	YDL158C
1.0194	1.04105	1.39888	0.744206	0.456752	NA	YDL159C-B
403.032	0.5839	0.140026	4.16995	3.04672e-05	0.000299198	YDL159W
0.17596	-0.815463	3.99098	-0.204327	0.838098	NA	YDL159W-A
930.5	0.287986	0.126773	2.27167	0.0231062	0.0464011	YDL160C
65.2633	0.625387	0.204436	3.05909	0.00222011	0.00801414	YDL160C-A
794.55	0.182842	0.134189	1.36257	0.173018	0.232344	YDL161W
1.0115	0.829495	1.41955	0.584338	0.558993	NA	YDL162C
0.221717	0	3.96324	0	1	NA	YDL163W
384.815	-0.210917	0.142706	-1.47798	0.139413	0.195165	YDL164C
168.793	0.407261	0.14809	2.75009	0.00595791	0.0166337	YDL165W
253.53	0.375858	0.178887	2.10109	0.035633	0.0648692	YDL166C
808.287	0.420441	0.123575	3.40232	0.000668175	0.00326725	YDL167C
2270.41	-0.820416	0.130991	-6.26314	3.77308e-10	1.11998e-08	YDL168W
54.1574	0.0825825	0.198208	0.416646	0.676938	0.726548	YDL169C
273.685	0.808717	0.140207	5.768	8.02162e-09	1.9483e-07	YDL170W
1905.35	0.0488838	0.12881	0.379503	0.704314	0.750743	YDL171C
5.93323	0.331149	0.62205	0.532351	0.594483	0.6518	YDL172C
442.516	0.379401	0.124848	3.03891	0.00237433	0.00842146	YDL173W
701.336	-0.00621119	0.127148	-0.04885	0.961039	0.968423	YDL174C
301.77	0.714548	0.132004	5.4131	6.19439e-08	1.31508e-06	YDL175C
307.07	0.566478	0.151683	3.73461	0.000188008	0.00125665	YDL176W
90.1588	0.70771	0.20073	3.52568	0.000422402	0.00232124	YDL177C
515.634	0.290306	0.135936	2.1356	0.0327116	0.0604269	YDL178W
314.676	-0.706443	0.140781	-5.01802	5.22077e-07	9.08938e-06	YDL179W
2019.29	-0.877263	0.120709	-7.26758	3.65973e-13	1.45944e-11	YDL180W
69.3339	0.997062	0.192069	5.19116	2.08993e-07	3.95344e-06	YDL181W
1283.15	-1.33565	0.160962	-8.29795	1.05922e-16	5.95384e-15	YDL182W
151.873	0.0634326	0.147823	0.429112	0.667841	0.718222	YDL183C
536.535	0.336062	0.207867	1.61671	0.10594	0.155381	YDL184C
0.0848886	-0.815445	5.26765	-0.154803	0.876977	NA	YDL185C-A
2020.09	0.248317	0.138372	1.79456	0.0727233	0.11461	YDL185W
1.40623	1.0626	1.31573	0.807611	0.419315	NA	YDL186W
18.2319	0.763056	0.332802	2.29282	0.0218584	0.0444856	YDL187C
462.964	0.396855	0.124106	3.19772	0.00138519	0.0056421	YDL188C
364.186	0.525433	0.128836	4.07832	4.53619e-05	0.000415079	YDL189W
1230.13	0.286794	0.11555	2.48199	0.0130652	0.0300861	YDL190C
441.47	0.271241	0.13844	1.95927	0.0500811	0.0850586	YDL191W
938.646	0.00865515	0.147495	0.058681	0.953206	0.961844	YDL192W
282.949	0.374411	0.15614	2.39791	0.0164888	0.0358177	YDL193W
321.278	0.467772	0.143151	3.26769	0.0010843	0.00467804	YDL194W
1768.18	0.120047	0.11734	1.02306	0.306277	0.375889	YDL195W
3.36233	0.969635	0.768592	1.26157	0.207102	0.270006	YDL196W
169.896	-0.225941	0.152764	-1.47902	0.139134	0.194867	YDL197C
762.049	-0.124203	0.143868	-0.863309	0.387968	0.45804	YDL198C
116.493	0.151999	0.189809	0.8008	0.423247	0.490839	YDL199C
111.095	0.501393	0.192003	2.61139	0.00901757	0.0225994	YDL200C
323.117	0.358422	0.150729	2.37792	0.0174107	0.0372447	YDL201W
357.394	0.293315	0.142473	2.05874	0.0395192	0.0706795	YDL202W
251.884	0.600582	0.152999	3.9254	8.65852e-05	0.000684104	YDL203C
103.329	-0.0575905	0.172227	-0.334386	0.738088	0.779842	YDL204W
1110.99	0.15344	0.125854	1.2192	0.22277	0.28736	YDL205C
308.869	0.336995	0.148847	2.26404	0.0235719	0.0470322	YDL206W
553.861	0.444169	0.129735	3.42367	0.000617819	0.00309802	YDL207W
732.022	0.189645	0.139237	1.36202	0.17319	0.232469	YDL208W
276.292	0.674302	0.150258	4.48764	7.20163e-06	9.21996e-05	YDL209C
32.7608	0.591914	0.261917	2.25993	0.0238258	0.0474747	YDL210W
102.011	0.118052	0.177155	0.666376	0.505171	0.568992	YDL211C
597.574	0.212322	0.132398	1.60366	0.10879	0.158773	YDL212W
300.213	0.498623	0.139447	3.57572	0.000349261	0.00203393	YDL213C
22.1092	-0.0741151	0.311745	-0.237743	0.812081	0.842634	YDL214C
700.13	0.134579	0.142864	0.942006	0.346189	0.416048	YDL215C
183.03	0.514336	0.164538	3.12594	0.00177239	0.00675752	YDL216C
340.696	0.583015	0.147645	3.94878	7.85518e-05	0.000638585	YDL217C
30.7545	-0.147655	0.311112	-0.474603	0.63507	0.688751	YDL218W
96.9232	0.443813	0.193907	2.2888	0.0220911	0.0448663	YDL219W
218.522	0.538546	0.164562	3.2726	0.00106563	0.00462112	YDL220C
5.20141	2.08362	0.652481	3.19338	0.00140618	0.00570381	YDL221W
16.475	0.536993	0.358942	1.49604	0.134642	0.189611	YDL222C
164.919	0.483383	0.157214	3.07467	0.00210734	0.00772036	YDL223C
508.081	0.413223	0.134586	3.07033	0.0021382	0.00779606	YDL224C
708.816	0.172086	0.12904	1.33358	0.182341	0.24271	YDL225W
439.193	0.490587	0.138132	3.55159	0.000382912	0.0021647	YDL226C
379.801	-0.909422	0.157961	-5.75725	8.54929e-09	2.05951e-07	YDL227C
0.634461	-1.25816	1.8882	-0.666327	0.505202	NA	YDL228C
3012.69	-0.120868	0.154378	-0.782934	0.433666	0.50107	YDL229W
162.402	0.455176	0.158966	2.86336	0.00419168	0.0128316	YDL230W
646.759	0.118778	0.138408	0.858173	0.390797	0.460836	YDL231C
164.068	0.381324	0.155189	2.45716	0.0140039	0.0316707	YDL232W
193.391	0.518759	0.169347	3.06329	0.00218921	0.00792196	YDL233W
763.772	0.122071	0.140451	0.86913	0.384776	0.454645	YDL234C
504.955	0.178585	0.117367	1.5216	0.128109	0.181974	YDL235C
678.229	0.231959	0.132011	1.75712	0.0788966	0.122378	YDL236W
294.566	0.410217	0.150486	2.72596	0.00641156	0.0175879	YDL237W
159.182	0.694449	0.196059	3.54203	0.000397054	0.00222194	YDL238C
117.711	0.316293	0.189767	1.66675	0.095565	0.142611	YDL239C
0.187157	1.99299	3.89042	0.512282	0.608454	NA	YDL240C-A
591.217	0.123001	0.142498	0.863181	0.388038	0.45804	YDL240W
55.7146	-0.552607	0.199564	-2.76907	0.00562174	0.0159134	YDL241W
33.7219	0.413882	0.265289	1.56012	0.118732	0.170625	YDL242W
2396.11	-1.09728	0.140733	-7.79691	6.34391e-15	2.97157e-13	YDL243C
9.13535	0.894124	0.510558	1.75127	0.0798997	0.123611	YDL244W
0.255914	-2.42166	2.97321	-0.814493	0.415362	NA	YDL245C
0	NA	NA	NA	NA	NA	YDL246C
0.318243	1.03491	2.67472	0.386924	0.698813	NA	YDL247W
0	NA	NA	NA	NA	NA	YDL247W-A
81.7318	0.220344	0.21088	1.04488	0.296078	0.3655	YDL248W
902.975	-0.379134	0.127662	-2.96982	0.00297971	0.00998964	YDR001C
675.911	-0.233593	0.14611	-1.59874	0.109878	0.160044	YDR002W
437.217	-0.418548	0.127153	-3.29168	0.000995919	0.00442947	YDR003W
97.8308	-0.516336	0.178875	-2.88657	0.00389467	0.0122203	YDR003W-A
391.666	0.247997	0.127074	1.95159	0.0509865	0.0862488	YDR004W
421.652	0.13157	0.135868	0.968366	0.332861	0.403481	YDR005C
887.523	0.0712885	0.158415	0.450011	0.652703	0.704508	YDR006C
61.4661	-0.291741	0.206795	-1.41077	0.158311	0.216737	YDR007W
10.6058	0.75427	0.437912	1.72242	0.084993	0.130057	YDR008C
61.7162	0.655119	0.199275	3.28751	0.00101078	0.00446529	YDR009W
0.575598	-0.655678	2.27513	-0.288193	0.773199	NA	YDR010C
14425.7	-1.48116	0.125848	-11.7695	5.60667e-32	1.18181e-29	YDR011W
1045.31	0.375755	0.141825	2.64942	0.00806302	0.0208076	YDR012W
142.285	0.380637	0.206941	1.83935	0.0658633	0.105747	YDR013W
265.508	0.283935	0.154779	1.83446	0.0665862	0.106568	YDR014W
4.23435	1.38011	0.68235	2.02259	0.0431158	0.0755774	YDR014W-A
0.725837	0.743418	1.88056	0.395317	0.692609	NA	YDR015C
79.0015	0.745957	0.221475	3.36813	0.000756803	0.00360954	YDR016C
603.007	0.0942256	0.133521	0.705701	0.480374	0.546065	YDR017C
21.8132	0.245972	0.304209	0.808565	0.418766	0.48668	YDR018C
108.823	0.409217	0.197689	2.07	0.0384519	0.0692111	YDR019C
200.119	0.397178	0.151249	2.62599	0.00863964	0.0218658	YDR020C
307.562	0.418827	0.14716	2.84607	0.00442627	0.0133763	YDR021W
60.5214	0.476672	0.198764	2.39818	0.0164768	0.0358049	YDR022C
1586.38	0.280436	0.128256	2.18654	0.0287763	0.0550349	YDR023W
5.74623	-0.409909	0.632228	-0.648356	0.516755	0.580047	YDR024W
889.999	0.414721	0.147968	2.80278	0.0050664	0.0147691	YDR025W
492.727	0.600667	0.127581	4.70811	2.5002e-06	3.6267e-05	YDR026C
728.079	0.218033	0.126576	1.72254	0.0849709	0.130057	YDR027C
1316.24	0.212885	0.134525	1.58249	0.113538	0.164321	YDR028C
0.387878	-2.31024	2.79877	-0.825451	0.409116	NA	YDR029W
163.955	0.574442	0.164045	3.50174	0.000462232	0.0024711	YDR030C
96.6397	0.446403	0.213375	2.09211	0.0364289	0.0660735	YDR031W
507.414	-0.591687	0.137997	-4.28769	1.80542e-05	0.000195874	YDR032C
2111.56	-2.23829	0.158741	-14.1002	3.7844e-45	2.0305e-42	YDR033W
806.612	0.401949	0.136724	2.93986	0.00328357	0.0107307	YDR034C
0.332562	2.99514	2.70649	1.10665	0.268445	NA	YDR034C-A
0	NA	NA	NA	NA	NA	YDR034C-C
60.4435	-0.603426	0.247453	-2.43855	0.0147465	0.0328925	YDR034C-D
3.97138	-1.07713	0.888076	-1.21288	0.225175	0.290108	YDR034W-B
1271.5	-0.0747032	0.134382	-0.555902	0.578278	0.637705	YDR035W
311.03	0.342545	0.165351	2.07162	0.0383007	0.0690021	YDR036C
3222.71	-0.320949	0.12298	-2.60977	0.00906038	0.0226778	YDR037W
35.7057	0.51014	0.259175	1.96832	0.0490311	0.0835461	YDR038C
0.0884058	0.146338	5.26765	0.0277805	0.977837	NA	YDR039C
64.391	-0.544526	0.220892	-2.46513	0.0136964	0.0311366	YDR040C
372.837	0.181211	0.148839	1.2175	0.223413	0.287963	YDR041W
38.9885	-1.47576	0.295145	-5.0001	5.72994e-07	9.80235e-06	YDR042C
252.553	-1.26336	0.147004	-8.59408	8.39336e-18	5.29584e-16	YDR043C
161.153	0.912839	0.170532	5.35289	8.65627e-08	1.79261e-06	YDR044W
179.669	0.304233	0.153125	1.98683	0.0469412	0.0807253	YDR045C
2373.63	-0.866184	0.116972	-7.40507	1.31078e-13	5.44804e-12	YDR046C
459.859	-0.0384731	0.130531	-0.294742	0.768191	0.805018	YDR047W
1.41984	0.396546	1.12657	0.351994	0.724843	NA	YDR048C
568.06	0.452414	0.121771	3.71528	0.000202982	0.00133855	YDR049W
3651.54	-0.753395	0.146128	-5.1557	2.52679e-07	4.70445e-06	YDR050C
470.563	0.153673	0.156412	0.982485	0.325861	0.396134	YDR051C
544.546	0.0224261	0.127497	0.175894	0.860377	0.883582	YDR052C
0.727615	1.05223	2.06836	0.508724	0.610945	NA	YDR053W
1058.67	-0.25262	0.115597	-2.18535	0.0288631	0.0551652	YDR054C
1569.57	-1.29203	0.121271	-10.6541	1.66826e-26	2.23774e-24	YDR055W
300.367	0.289282	0.14035	2.06115	0.0392889	0.0703529	YDR056C
415.674	0.407487	0.138327	2.94582	0.00322095	0.0106157	YDR057W
132.973	0.417536	0.157248	2.65527	0.00792458	0.0205315	YDR058C
137.761	0.160518	0.162196	0.989657	0.322342	0.392207	YDR059C
1809.79	0.258658	0.124379	2.07959	0.0375632	0.0678183	YDR060W
711.992	-0.0672205	0.132236	-0.508338	0.611217	0.666926	YDR061W
818.634	0.143782	0.133463	1.07732	0.28134	0.350014	YDR062W
172.731	0.243381	0.152919	1.59157	0.111481	0.1619	YDR063W
1649.62	0.252188	0.154082	1.63671	0.10169	0.15042	YDR064W
230.422	0.556578	0.14672	3.79348	0.000148551	0.00104278	YDR065W
82.2559	0.420987	0.197461	2.132	0.0330067	0.060846	YDR066C
235.663	0.257107	0.139438	1.84388	0.0652004	0.104882	YDR067C
336.236	0.421309	0.144671	2.9122	0.00358895	0.0114745	YDR068W
768.827	-0.275127	0.12797	-2.14995	0.0315595	0.0588699	YDR069C
26.2668	0.19946	0.27525	0.724651	0.468666	0.534919	YDR070C
812.63	-0.0698729	0.126241	-0.553488	0.579929	0.639048	YDR071C
842.241	-1.07877	0.127843	-8.43826	3.22085e-17	1.95974e-15	YDR072C
113.987	0.00852064	0.200916	0.0424091	0.966173	0.972765	YDR073W
1157.67	-0.632647	0.150346	-4.20793	2.57718e-05	0.000263728	YDR074W
505.048	0.413783	0.13013	3.17978	0.00147388	0.00590151	YDR075W
100.687	0.433274	0.17908	2.41945	0.015544	0.0341552	YDR076W
4020.52	-0.264705	0.134385	-1.96975	0.0488669	0.0833321	YDR077W
84.0406	0.538407	0.239066	2.25213	0.024314	0.0482033	YDR078C
45.9559	0.474514	0.254136	1.86717	0.0618782	0.100418	YDR079C-A
136.04	0.474734	0.153213	3.09851	0.00194494	0.00728366	YDR079W
453.31	0.452919	0.135975	3.33089	0.000865677	0.00398611	YDR080W
751.031	0.39001	0.135553	2.87717	0.00401257	0.0124577	YDR081C
234.699	0.175415	0.133909	1.30996	0.19021	0.251275	YDR082W
525.472	0.389092	0.157827	2.46531	0.0136895	0.0311366	YDR083W
171.619	0.512141	0.171261	2.99042	0.00278594	0.00952091	YDR084C
253.797	-0.834846	0.14949	-5.58464	2.34183e-08	5.29157e-07	YDR085C
340.34	0.170159	0.152536	1.11553	0.264624	0.332229	YDR086C
499.533	0.42059	0.138346	3.04013	0.00236474	0.0084026	YDR087C
351.801	0.465628	0.136385	3.41406	0.000640024	0.00316102	YDR088C
189.617	-0.523693	0.160961	-3.25354	0.00113978	0.00486725	YDR089W
338.035	0.58691	0.153548	3.82233	0.000132198	0.000955089	YDR090C
1428.23	0.319021	0.133668	2.38667	0.0170018	0.0365869	YDR091C
177.755	0.564645	0.172475	3.27378	0.00106121	0.00461009	YDR092W
932.73	0.175562	0.126004	1.3933	0.163528	0.222179	YDR093W
0.0988196	0	5.26765	0	1	NA	YDR094W
1.49771	-2.38944	1.36421	-1.75152	0.0798557	NA	YDR095C
486.604	-0.287703	0.149695	-1.92193	0.0546151	0.0909788	YDR096W
328.386	-0.0773781	0.136347	-0.567507	0.57037	0.630989	YDR097C
352.554	0.189365	0.155271	1.21958	0.222624	0.28736	YDR098C
0	NA	NA	NA	NA	NA	YDR098C-A
3.78273	-0.307239	0.778594	-0.394608	0.693133	0.741099	YDR098C-B
1300.77	0.142092	0.127333	1.11591	0.264459	0.332164	YDR099W
130.828	0.21323	0.155201	1.3739	0.169474	0.22822	YDR100W
1264.68	0.331672	0.127166	2.60818	0.00910256	0.0227738	YDR101C
6.30229	0.920705	0.626613	1.46933	0.141742	0.197862	YDR102C
658.828	0.151048	0.139823	1.08028	0.280016	0.348735	YDR103W
450.279	0.34385	0.129092	2.6636	0.00773087	0.0201003	YDR104C
352.635	0.472246	0.144797	3.26144	0.0011085	0.00477196	YDR105C
25.0225	0.756615	0.286356	2.64222	0.0082365	0.0211092	YDR106W
80.2876	0.770626	0.186191	4.1389	3.48968e-05	0.00033327	YDR107C
383.955	0.490498	0.144209	3.40129	0.000670675	0.00327405	YDR108W
299.517	0.473385	0.163707	2.89165	0.00383219	0.0120821	YDR109C
422.597	0.379552	0.129647	2.92758	0.00341615	0.0110477	YDR110W
298.008	0.580382	0.145862	3.97898	6.92111e-05	0.000576141	YDR111C
0.207315	2.02199	3.75915	0.537885	0.590657	NA	YDR112W
140.131	-0.299937	0.16622	-1.80446	0.0711589	0.112716	YDR113C
1.54291	1.03132	1.1778	0.875634	0.381229	NA	YDR114C
254.414	0.451473	0.151495	2.98012	0.00288137	0.00973988	YDR115W
436.864	0.342532	0.135114	2.53514	0.0112401	0.0267928	YDR116C
431.196	0.384118	0.137876	2.78596	0.00533687	0.0152978	YDR117C
264.067	0.44911	0.140585	3.19457	0.00140039	0.0056844	YDR118W
1.3624	0.293769	1.23384	0.238094	0.811808	NA	YDR118W-A
960.603	0.365121	0.139083	2.62521	0.00865963	0.0218792	YDR119W
6.7417	-1.14177	0.52412	-2.17845	0.0293728	0.0559158	YDR119W-A
607.736	0.543121	0.144641	3.75496	0.00017337	0.00117613	YDR120C
200.021	0.500911	0.167794	2.98527	0.00283329	0.0096104	YDR121W
530.467	0.206387	0.159613	1.29304	0.195996	0.258092	YDR122W
151.143	0.141588	0.163196	0.867593	0.385617	0.455547	YDR123C
29.812	0.0168881	0.28737	0.0587679	0.953137	0.961844	YDR124W
116.794	0.531776	0.168647	3.1532	0.00161494	0.00630798	YDR125C
151.375	1.12968	0.165114	6.84179	7.8209e-12	2.7313e-10	YDR126W
2521.51	0.227462	0.129497	1.7565	0.0790032	0.122511	YDR127W
603.166	0.487523	0.136209	3.57923	0.000344604	0.00201372	YDR128W
1512.86	-0.075553	0.133344	-0.566604	0.570983	0.631548	YDR129C
237.777	0.272005	0.145679	1.86715	0.061881	0.100418	YDR130C
256.252	0.445478	0.151208	2.94613	0.00321781	0.0106157	YDR131C
2004.48	-0.770514	0.117794	-6.54121	6.10248e-11	2.00093e-09	YDR132C
340.02	-0.72516	0.168451	-4.30488	1.67079e-05	0.000183974	YDR133C
7081.34	-0.707245	0.125243	-5.64698	1.63295e-08	3.75007e-07	YDR135C
2.01981	0.652154	1.01306	0.643744	0.519741	NA	YDR136C
637.364	0.364017	0.131244	2.77359	0.00554415	0.0157467	YDR137W
575.022	0.427459	0.134358	3.18149	0.00146518	0.00587467	YDR138W
143.855	0.204301	0.161776	1.26286	0.206639	0.269521	YDR139C
206.954	0.470474	0.157905	2.97948	0.00288739	0.00974907	YDR140W
946.93	0.384791	0.133282	2.88704	0.00388888	0.0122094	YDR141C
379.705	0.498156	0.125974	3.95444	7.67137e-05	0.00062623	YDR142C
640.303	0.371086	0.132244	2.80607	0.00501495	0.014672	YDR143C
484.497	0.434599	0.144772	3.00195	0.00268254	0.00927496	YDR144C
676.185	0.406811	0.140887	2.88751	0.00388309	0.012206	YDR145W
372.658	-0.0526289	0.141335	-0.372369	0.709618	0.755033	YDR146C
254.084	0.457616	0.15304	2.99017	0.0027882	0.00952312	YDR147W
476.98	0.655238	0.153723	4.26246	2.02188e-05	0.000215011	YDR148C
0.280248	1.10808	3.15981	0.350679	0.725829	NA	YDR149C
924.666	0.128877	0.141554	0.910444	0.362589	0.431887	YDR150W
1351.84	-0.0535592	0.120622	-0.444025	0.657024	0.708396	YDR151C
741.742	0.411482	0.129568	3.17579	0.0014943	0.00596305	YDR152W
828.736	0.0942498	0.12831	0.73455	0.462614	0.529034	YDR153C
15.5983	0.132536	0.428171	0.309541	0.75691	0.796011	YDR154C
853.122	-0.481075	0.143363	-3.35564	0.000791825	0.00373459	YDR155C
124.257	0.584123	0.15764	3.70541	0.000211049	0.00137941	YDR156W
6.12832	0.752012	0.568147	1.32362	0.185629	0.246364	YDR157W
1238.85	-0.0707851	0.194009	-0.364855	0.71522	0.759897	YDR158W
767.827	0.3299	0.138441	2.38297	0.0171738	0.0368984	YDR159W
382.867	0.28909	0.152897	1.89076	0.058657	0.0961648	YDR160W
422.185	0.580289	0.144669	4.01114	6.04273e-05	0.000516124	YDR161W
332.596	0.472525	0.130756	3.61381	0.000301736	0.00181164	YDR162C
144.483	0.495075	0.184844	2.67835	0.00739862	0.0195027	YDR163W
679.325	0.443279	0.125214	3.54016	0.000399878	0.00223281	YDR164C
638.245	0.436409	0.134108	3.25416	0.0011373	0.00486402	YDR165W
591.274	0.255381	0.143749	1.77658	0.075637	0.118348	YDR166C
257.097	0.4672	0.137558	3.39639	0.000682817	0.00331686	YDR167W
1005.39	0.187102	0.136064	1.37511	0.169098	0.227858	YDR168W
422.518	0.267758	0.132637	2.01873	0.0435151	0.0761643	YDR169C
5.12948	1.03618	0.588633	1.76031	0.0783553	0.121666	YDR169C-A
1366.8	0.235479	0.142876	1.64814	0.099324	0.147252	YDR170C
152.637	-0.0144026	0.181394	-0.0793992	0.936715	0.947796	YDR170W-A
2725.23	-0.620616	0.126973	-4.88776	1.01987e-06	1.66739e-05	YDR171W
2061.4	0.223991	0.127665	1.75452	0.0793419	0.122972	YDR172W
122.12	0.521626	0.21287	2.45045	0.0142679	0.0321286	YDR173C
596.735	0.457855	0.138117	3.31499	0.000916479	0.00415689	YDR174W
500.91	0.342235	0.120805	2.83296	0.00461188	0.0138073	YDR175C
504.618	0.413579	0.123579	3.34669	0.000817835	0.00382477	YDR176W
448.724	0.235726	0.147989	1.59286	0.111192	0.161599	YDR177W
259.227	0.66744	0.146395	4.55917	5.1355e-06	6.92003e-05	YDR178W
47.1262	0.340831	0.250317	1.3616	0.173325	0.232597	YDR179C
166.471	0.369603	0.147348	2.50836	0.0121293	0.0283176	YDR179W-A
401.968	0.108816	0.144665	0.75219	0.451937	0.518432	YDR180W
420.047	0.293536	0.134592	2.18094	0.0291878	0.0556595	YDR181C
593.645	0.188398	0.118823	1.58553	0.112846	0.163545	YDR182W
11.1747	0.362817	0.465293	0.779761	0.435531	0.50294	YDR182W-A
16.5914	0.15182	0.377154	0.402542	0.687285	0.735647	YDR183C-A
160.703	0.382026	0.155599	2.4552	0.0140807	0.0318042	YDR183W
498.247	0.184859	0.132807	1.39194	0.163941	0.222586	YDR184C
70.4841	0.0621792	0.210887	0.294847	0.768111	0.805018	YDR185C
1008.62	0.227131	0.135353	1.67806	0.0933356	0.140064	YDR186C
0.524241	1.06135	4.67785	0.226889	0.82051	NA	YDR187C
1108.78	0.293683	0.128821	2.27978	0.0226208	0.045675	YDR188W
605.884	0.27598	0.125547	2.19823	0.0279329	0.0537373	YDR189W
1339.59	0.351152	0.124718	2.81557	0.00486911	0.0143885	YDR190C
168.859	0.640442	0.152522	4.19901	2.68084e-05	0.000270005	YDR191W
212.79	0.679719	0.144128	4.71607	2.40448e-06	3.51269e-05	YDR192C
0.436479	2.36088	2.20762	1.06942	0.284879	NA	YDR193W
1950.19	0.152699	0.11843	1.28936	0.197275	0.259486	YDR194C
0.149511	-0.779065	4.20042	-0.185473	0.852858	NA	YDR194W-A
402.044	0.42087	0.146528	2.87229	0.00407512	0.0125747	YDR195W
188.507	0.326488	0.172382	1.89398	0.0582276	0.0955672	YDR196C
296.713	0.366988	0.150454	2.4392	0.0147198	0.0328699	YDR197W
340.135	0.535691	0.134241	3.99052	6.59273e-05	0.000553489	YDR198C
0.882104	-0.506302	1.74148	-0.29073	0.771258	NA	YDR199W
422.482	0.308333	0.122116	2.52492	0.0115725	0.0273203	YDR200C
90.0112	0.30082	0.205464	1.4641	0.143166	0.199425	YDR201W
270.079	0.47776	0.125125	3.81827	0.00013439	0.000963758	YDR202C
1.12644	2.02586	1.5245	1.32888	0.183889	NA	YDR203W
174.875	0.221847	0.155301	1.42849	0.15315	0.210845	YDR204W
458.457	0.335075	0.127168	2.63491	0.00841599	0.0214285	YDR205W
693.818	0.301979	0.139576	2.16355	0.0304989	0.0573263	YDR206W
133.674	0.381777	0.196757	1.94035	0.0523367	0.0881288	YDR207C
853.004	0.0464929	0.152589	0.304693	0.7606	0.798623	YDR208W
0.243029	0.146317	2.94935	0.0496098	0.960433	NA	YDR209C
0	NA	NA	NA	NA	NA	YDR210C-C
80.6949	-0.601191	0.220569	-2.72564	0.00641768	0.0175927	YDR210C-D
167.52	-0.289908	0.16873	-1.71817	0.0857648	0.13117	YDR210W
0	NA	NA	NA	NA	NA	YDR210W-A
24.9331	-0.168068	0.342477	-0.490741	0.62361	0.678317	YDR210W-B
1111.84	0.132503	0.137518	0.96353	0.335281	0.405748	YDR211W
1092.43	0.302909	0.148533	2.03933	0.0414167	0.0731204	YDR212W
164.264	0.392555	0.165284	2.37504	0.017547	0.0374818	YDR213W
1331.27	-0.301711	0.11444	-2.63641	0.00837889	0.0213616	YDR214W
0.676648	-1.19217	1.83323	-0.650315	0.515489	NA	YDR215C
1081.05	-0.715427	0.146438	-4.88554	1.03148e-06	1.68171e-05	YDR216W
673.891	0.385805	0.144438	2.67108	0.00756066	0.0197712	YDR217C
12.4756	0.139294	0.397996	0.349988	0.726347	0.769641	YDR218C
448.625	0.199938	0.131298	1.52277	0.127815	0.1816	YDR219C
36.3806	0.170297	0.257839	0.660476	0.508948	0.572591	YDR220C
496.062	0.349354	0.147836	2.36311	0.0181222	0.0384047	YDR221W
199.016	-2.36658	0.174491	-13.5627	6.6592e-42	2.80733e-39	YDR222W
56.6125	-2.09583	0.264724	-7.91702	2.43268e-15	1.21675e-13	YDR223W
926.263	-0.604538	0.197998	-3.05325	0.0022638	0.00811722	YDR224C
910.413	-0.752433	0.167643	-4.48831	7.1792e-06	9.21123e-05	YDR225W
682.959	-0.267545	0.146161	-1.83048	0.0671784	0.107205	YDR226W
599.431	0.296217	0.157518	1.88052	0.0600369	0.0980188	YDR227W
345.282	0.370079	0.133931	2.76321	0.00572355	0.016132	YDR228C
452.756	0.339356	0.137555	2.46706	0.0136228	0.0310551	YDR229W
1.35007	0.630215	1.36423	0.461957	0.644112	NA	YDR230W
108.704	0.32093	0.191287	1.67774	0.0933975	0.140086	YDR231C
530.695	0.546571	0.158225	3.4544	0.000551521	0.00284038	YDR232W
948.515	0.0753446	0.137273	0.548867	0.583097	0.641564	YDR233C
512.208	0.421566	0.143611	2.93548	0.00333037	0.0108596	YDR234W
484.276	0.27739	0.127366	2.1779	0.0294137	0.0559637	YDR235W
132.716	0.610003	0.153832	3.96539	7.32747e-05	0.000601484	YDR236C
391.555	0.302377	0.141047	2.1438	0.0320489	0.0594486	YDR237W
1772.79	0.303054	0.125333	2.41799	0.0156066	0.0342544	YDR238C
243.178	0.636373	0.152004	4.18655	2.83222e-05	0.00028141	YDR239C
268.364	0.445769	0.14074	3.16732	0.00153848	0.00609796	YDR240C
26.2942	0.268598	0.280374	0.957998	0.338064	0.408612	YDR241W
222.521	0.338183	0.163887	2.06352	0.0390636	0.0701622	YDR242W
303.491	0.303801	0.136628	2.22357	0.0261777	0.0510072	YDR243C
516.817	0.265787	0.139702	1.90252	0.0571026	0.0941396	YDR244W
991.899	-0.0317712	0.130835	-0.242835	0.808133	0.839423	YDR245W
162.047	0.363913	0.149509	2.43405	0.014931	0.0331788	YDR246W
11.5582	0.230999	0.417247	0.553626	0.579835	0.639048	YDR246W-A
196.199	-0.64231	0.148965	-4.3118	1.61929e-05	0.000179643	YDR247W
130.127	0.015163	0.159515	0.0950573	0.924269	0.937587	YDR248C
315.77	-0.105147	0.132937	-0.790959	0.428968	0.496425	YDR249C
2.10703	0.465332	0.900743	0.516609	0.605429	NA	YDR250C
960.755	-0.17272	0.127433	-1.35538	0.175297	0.234977	YDR251W
73.3373	0.404551	0.181381	2.2304	0.0257211	0.0503169	YDR252W
199.193	-0.39047	0.165636	-2.3574	0.0184036	0.0388754	YDR253C
184.457	0.328267	0.149903	2.18986	0.0285341	0.054678	YDR254W
281.465	0.261964	0.129867	2.01718	0.0436772	0.0763574	YDR255C
61.4537	-0.889592	0.203856	-4.36382	1.2781e-05	0.00014762	YDR256C
507.491	0.467008	0.123205	3.7905	0.000150345	0.00105089	YDR257C
2782.28	-0.838468	0.147291	-5.69259	1.25128e-08	2.94225e-07	YDR258C
70.3726	0.389688	0.200449	1.94408	0.0518863	0.0874951	YDR259C
136.986	-0.160105	0.186056	-0.860517	0.389504	0.459495	YDR260C
302.178	-0.155137	0.145791	-1.0641	0.287282	0.356656	YDR261C
0	NA	NA	NA	NA	NA	YDR261C-C
30.9337	-0.563536	0.316976	-1.77785	0.0754278	0.118083	YDR261C-D
0	NA	NA	NA	NA	NA	YDR261W-A
132.965	-0.890463	0.286492	-3.10816	0.00188254	0.00709048	YDR261W-B
434.152	0.295587	0.141014	2.09615	0.0360693	0.0655421	YDR262W
75.2978	-0.389115	0.20242	-1.92232	0.0545657	0.0909222	YDR263C
1459.54	0.153751	0.125269	1.22737	0.219684	0.284025	YDR264C
263.699	0.284484	0.140942	2.01845	0.0435446	0.0761798	YDR265W
669.657	0.37818	0.124598	3.0352	0.00240374	0.00849512	YDR266C
453.834	0.470687	0.148954	3.15995	0.00157798	0.00621711	YDR267C
153.169	0.373836	0.165559	2.25802	0.0239443	0.0475929	YDR268W
0.289806	2.59026	3.0315	0.854448	0.392857	NA	YDR269C
681.666	-0.404285	0.132296	-3.05591	0.00224375	0.00806494	YDR270W
4.87952	0.409979	0.678223	0.60449	0.545518	0.607825	YDR271C
364.492	0.302311	0.152174	1.98661	0.0469655	0.0807428	YDR272W
44.0734	0.277301	0.219715	1.26209	0.206915	0.269822	YDR273W
0.159152	-0.815462	4.13845	-0.197045	0.843792	NA	YDR274C
172.684	-0.621716	0.160288	-3.87876	0.000104991	0.000803708	YDR275W
535.389	-1.17819	0.1403	-8.39766	4.5545e-17	2.68807e-15	YDR276C
172.252	-0.609927	0.158032	-3.85953	0.000113606	0.00085742	YDR277C
1.89158	-0.733611	1.12446	-0.652414	0.514134	NA	YDR278C
198.638	0.30709	0.163093	1.88292	0.0597114	0.0976765	YDR279W
729.001	0.296936	0.125578	2.36455	0.0180519	0.0383118	YDR280W
19.6725	0.0544921	0.427622	0.127431	0.8986	0.915507	YDR281C
211.426	0.509882	0.13458	3.78868	0.000151452	0.00105412	YDR282C
782.005	0.34308	0.148491	2.31044	0.0208639	0.0429354	YDR283C
317.413	0.263144	0.150516	1.74829	0.0804143	0.124372	YDR284C
140.775	0.247351	0.170703	1.44902	0.147333	0.20393	YDR285W
59.2626	0.525338	0.214604	2.44794	0.0143674	0.0323007	YDR286C
137.25	0.34072	0.175307	1.94356	0.0519484	0.0875748	YDR287W
296.105	0.402734	0.140108	2.87446	0.00404713	0.0125331	YDR288W
396.863	0.35293	0.1334	2.64565	0.00815331	0.0209677	YDR289C
0.288903	-0.815471	5.26765	-0.154807	0.876973	NA	YDR290W
543.128	0.28959	0.125109	2.31471	0.0206288	0.0425407	YDR291W
772.438	0.373375	0.12972	2.87831	0.00399818	0.0124458	YDR292C
1173.21	-0.0398837	0.161762	-0.246558	0.805251	0.836605	YDR293C
722.529	0.290044	0.12283	2.36135	0.0182088	0.0385329	YDR294C
375.739	0.36989	0.147253	2.51193	0.0120072	0.0280994	YDR295C
300.877	0.127428	0.149542	0.852119	0.394148	0.464324	YDR296W
436.526	0.0240501	0.133223	0.180525	0.856741	0.880614	YDR297W
719.373	0.674568	0.134476	5.01627	5.26846e-07	9.14542e-06	YDR298C
828.925	0.536433	0.123466	4.3448	1.39402e-05	0.000158526	YDR299W
768.076	0.429676	0.141472	3.03718	0.00238806	0.00845491	YDR300C
868.292	0.446041	0.125322	3.55915	0.000372052	0.0021216	YDR301W
305.513	0.277917	0.147101	1.8893	0.0588512	0.0964565	YDR302W
582.104	0.364547	0.154102	2.36562	0.0179999	0.0382417	YDR303C
435.005	0.363593	0.140005	2.59699	0.00940444	0.0233705	YDR304C
183.421	0.445031	0.144965	3.06991	0.00214121	0.00779606	YDR305C
480.201	0.28685	0.134529	2.13225	0.032986	0.0608386	YDR306C
377.446	-0.0130459	0.153825	-0.0848096	0.932413	0.944252	YDR307W
252.074	0.456761	0.149373	3.05786	0.00222925	0.00803238	YDR308C
401.829	-0.515943	0.150465	-3.429	0.000605806	0.00305875	YDR309C
540.35	0.304845	0.141828	2.1494	0.0316024	0.0589312	YDR310C
680.588	0.388161	0.119319	3.25314	0.00114135	0.00486725	YDR311W
506.372	0.451093	0.145993	3.08982	0.00200277	0.00741554	YDR312W
375.783	0.152413	0.131488	1.15914	0.246397	0.313278	YDR313C
387.752	0.283688	0.159073	1.78338	0.0745246	0.117011	YDR314C
76.4382	0.347851	0.202075	1.72139	0.0851797	0.130309	YDR315C
504.259	0.294597	0.149065	1.9763	0.0481213	0.0823634	YDR316W
0	NA	NA	NA	NA	NA	YDR316W-A
2.07493	-0.0306923	1.09889	-0.0279302	0.977718	NA	YDR316W-B
104.165	0.623525	0.208797	2.98627	0.00282401	0.00959062	YDR317W
204.494	0.308817	0.15891	1.94334	0.0519751	0.0875947	YDR318W
250.36	0.332521	0.15162	2.19312	0.0282985	0.0542618	YDR319C
329.202	0.475068	0.142036	3.34469	0.000823732	0.0038493	YDR320C
80.4377	0.168037	0.202626	0.829299	0.406935	0.476156	YDR320C-A
5.46152	0.0678209	0.67153	0.100995	0.919555	0.933646	YDR320W-B
323.924	0.731806	0.143075	5.11483	3.14021e-07	5.73793e-06	YDR321W
273.933	0.600399	0.159991	3.75269	0.000174946	0.00118274	YDR322C-A
515.135	0.472775	0.130761	3.61556	0.000299702	0.00180678	YDR322W
155.84	0.604371	0.152131	3.97271	7.10592e-05	0.000589033	YDR323C
1203.17	0.395442	0.125725	3.1453	0.00165914	0.00645273	YDR324C
466.132	0.24397	0.149621	1.63058	0.102979	0.151755	YDR325W
1017.27	0.317243	0.147137	2.1561	0.0310756	0.0581152	YDR326C
0.85488	-1.40588	1.62192	-0.866797	0.386053	NA	YDR327W
354.391	0.50447	0.152572	3.30643	0.000944921	0.0042637	YDR328C
509.383	0.44349	0.139114	3.18795	0.00143285	0.00578348	YDR329C
345.3	0.179436	0.141131	1.27141	0.203583	0.2663	YDR330W
524.238	0.147718	0.13335	1.10775	0.267972	0.335861	YDR331W
322.75	0.513229	0.140994	3.64009	0.000272548	0.00168209	YDR332W
1078.41	0.500058	0.119984	4.16772	3.07664e-05	0.000301133	YDR333C
767.207	0.0406526	0.1474	0.275797	0.782704	0.817859	YDR334W
1349.94	0.210408	0.124585	1.68887	0.0912438	0.137729	YDR335W
188.091	0.29494	0.169766	1.73733	0.0823283	0.126834	YDR336W
501.955	0.315734	0.134854	2.3413	0.019217	0.0401766	YDR337W
516.359	0.226699	0.155172	1.46095	0.144028	0.200125	YDR338C
461.908	0.367567	0.127989	2.87187	0.00408046	0.0125759	YDR339C
1.04317	0.862372	1.32105	0.652792	0.51389	NA	YDR340W
1823.91	0.0425597	0.129456	0.328758	0.742339	0.784052	YDR341C
29.8686	-1.04042	0.277813	-3.74504	0.000180368	0.00121383	YDR342C
22.7223	0.0253296	0.31341	0.0808193	0.935586	0.946815	YDR343C
37.3636	-0.37164	0.332935	-1.11626	0.264313	0.332137	YDR344C
6442.28	-1.48272	0.187646	-7.90168	2.75167e-15	1.35336e-13	YDR345C
1271.23	0.12364	0.117923	1.04849	0.294414	0.363826	YDR346C
491.981	0.357139	0.133285	2.67952	0.00737272	0.0194519	YDR347W
653.626	0.327697	0.124238	2.63766	0.00834798	0.0213012	YDR348C
832.868	0.417601	0.116631	3.58054	0.000342886	0.00200868	YDR349C
632.983	0.0760077	0.135153	0.562384	0.573854	0.634011	YDR350C
900.485	0.205444	0.131859	1.55806	0.119218	0.171198	YDR351W
439.393	0.0269288	0.136666	0.197041	0.843795	0.869576	YDR352W
3762.52	-1.2263	0.1157	-10.599	3.01323e-26	3.95201e-24	YDR353W
0.269389	1.04713	2.97253	0.352268	0.724638	NA	YDR354C-A
969.305	-0.0342506	0.135665	-0.252466	0.800681	0.833296	YDR354W
0.103876	0	5.26765	0	1	NA	YDR355C
371.834	-0.0725633	0.148768	-0.487762	0.625718	0.679983	YDR356W
91.6276	0.380932	0.207155	1.83887	0.065934	0.105806	YDR357C
389.919	0.252909	0.141108	1.79231	0.073083	0.115084	YDR358W
258.733	0.178293	0.160664	1.10973	0.267117	0.335074	YDR359C
0.29462	1.26568	2.93268	0.431579	0.666048	NA	YDR360W
396.168	0.350817	0.149609	2.34489	0.0190327	0.0399186	YDR361C
278.627	0.388699	0.151762	2.56123	0.0104302	0.025312	YDR362C
319.494	0.365712	0.128282	2.85084	0.00436036	0.0132313	YDR363W
233.044	0.186965	0.154279	1.21186	0.225565	0.290483	YDR363W-A
374.879	0.45914	0.136799	3.35631	0.000789911	0.00372964	YDR364C
977.89	0.436317	0.12259	3.55917	0.000372029	0.0021216	YDR365C
0	NA	NA	NA	NA	NA	YDR365W-A
3.14342	-0.74346	0.885336	-0.839749	0.401049	0.470388	YDR365W-B
0.763984	-2.76532	1.80571	-1.53143	0.125663	NA	YDR366C
212.728	0.609866	0.168087	3.62828	0.000285315	0.0017378	YDR367W
717.093	-0.137954	0.129571	-1.06469	0.287015	0.356399	YDR368W
354.328	0.448737	0.140868	3.18552	0.00144492	0.00580921	YDR369C
312.849	0.390173	0.149682	2.60669	0.00914224	0.0228404	YDR370C
0.597599	1.04526	2.06943	0.505098	0.61349	NA	YDR371C-A
284.346	0.226955	0.147216	1.54165	0.123159	0.175916	YDR371W
862.838	0.327871	0.135968	2.41138	0.0158924	0.0347547	YDR372C
388.227	0.322448	0.150735	2.13918	0.032421	0.0600177	YDR373W
4.08931	0.564684	0.809487	0.697582	0.485439	0.551291	YDR374C
37.9713	0.573917	0.263442	2.17853	0.0293664	0.0559158	YDR374W-A
333.022	0.554098	0.133488	4.15091	3.31158e-05	0.000320409	YDR375C
325.34	0.552122	0.129324	4.26929	1.96094e-05	0.000209719	YDR376W
402.971	0.511568	0.211158	2.42268	0.0154066	0.0339223	YDR377W
191.741	0.34863	0.178342	1.95484	0.0506017	0.0856961	YDR378C
23.0863	0.0145173	0.318377	0.0455978	0.963631	0.970703	YDR379C-A
506.423	0.384506	0.132683	2.89793	0.00375634	0.0119001	YDR379W
70.4738	-3.08938	0.284724	-10.8505	1.98433e-27	3.00295e-25	YDR380W
141.082	0.328618	0.174604	1.88208	0.0598252	0.0977813	YDR381C-A
1193.94	-0.583457	0.132954	-4.38843	1.14173e-05	0.000134494	YDR381W
1091	0.333048	0.138153	2.41073	0.0159207	0.0348015	YDR382W
118.662	0.17169	0.190566	0.900948	0.367616	0.437169	YDR383C
152.047	-0.781631	0.175769	-4.44691	8.71142e-06	0.000108014	YDR384C
983.899	-0.0360804	0.142031	-0.254032	0.799471	0.832477	YDR385W
208.598	0.50591	0.151531	3.33866	0.000841836	0.00390621	YDR386W
313.776	0.35464	0.144183	2.45964	0.0139075	0.0314974	YDR387C
477.194	0.449322	0.125564	3.57842	0.000345678	0.00201799	YDR388W
595.997	0.141885	0.150251	0.944318	0.345007	0.415134	YDR389W
590.355	0.292959	0.138803	2.1106	0.0348063	0.0637774	YDR390C
212.056	0.0979396	0.144292	0.678759	0.497291	0.561724	YDR391C
358.942	0.396318	0.147529	2.68638	0.00722315	0.01916	YDR392W
373.731	0.34754	0.130283	2.66758	0.00764001	0.0199167	YDR393W
1509.13	0.0796906	0.120974	0.658742	0.510061	0.573625	YDR394W
1506.38	0.248044	0.122379	2.02686	0.0426768	0.0749415	YDR395W
11.0066	0.604659	0.45111	1.34038	0.180122	0.240298	YDR396W
130.197	-0.789359	0.195942	-4.02853	5.61272e-05	0.000485323	YDR397C
819.612	0.238549	0.13682	1.74353	0.0812417	0.125357	YDR398W
485.459	-1.69574	0.129138	-13.1313	2.18016e-39	7.1485e-37	YDR399W
340.674	0.330894	0.133119	2.48571	0.0129293	0.0298543	YDR400W
20.8524	0.454027	0.305057	1.48834	0.136662	0.192089	YDR401W
9.35601	0.518165	0.460922	1.12419	0.260932	0.328853	YDR402C
60.1678	0.394961	0.202777	1.94776	0.0514438	0.0867985	YDR403W
483.797	0.389602	0.138661	2.80974	0.00495813	0.0145731	YDR404C
305.012	0.383744	0.137127	2.79846	0.00513474	0.0148774	YDR405W
269.142	0.189131	0.167176	1.13133	0.257915	0.325817	YDR406W
0.197639	0	5.26765	0	1	NA	YDR406W-A
944.487	0.296233	0.12986	2.28118	0.022538	0.0456014	YDR407C
153.761	0.495826	0.158323	3.13174	0.00173775	0.00668756	YDR408C
191.542	0.687952	0.140195	4.90712	9.24245e-07	1.52798e-05	YDR409W
322.821	0.306791	0.156143	1.96481	0.049436	0.0841325	YDR410C
312.306	0.737124	0.132244	5.57399	2.48972e-08	5.5872e-07	YDR411C
496.872	0.544727	0.148583	3.66615	0.000246225	0.00156075	YDR412W
3.21288	-0.398024	0.867029	-0.459067	0.646186	0.699137	YDR413C
159.722	0.249957	0.159446	1.56766	0.116961	0.168654	YDR414C
321.96	0.430673	0.16212	2.6565	0.00789569	0.0204747	YDR415C
597.751	0.396412	0.126653	3.1299	0.00174867	0.00670839	YDR416W
1.97061	0.439057	1.03414	0.424563	0.671155	NA	YDR417C
1350.55	0.382483	0.13783	2.77503	0.00551968	0.015715	YDR418W
274.695	0.613467	0.145637	4.2123	2.52785e-05	0.000260373	YDR419W
728.546	0.0452945	0.157924	0.286813	0.774256	0.81051	YDR420W
405.785	0.215263	0.126451	1.70235	0.0886896	0.13477	YDR421W
656.289	0.48412	0.13929	3.47562	0.000509681	0.00266679	YDR422C
488.487	0.329036	0.134114	2.4534	0.0141514	0.0319151	YDR423C
71.5503	0.462327	0.208678	2.2155	0.0267255	0.0518349	YDR424C
288.805	0.306685	0.140251	2.18669	0.0287654	0.0550318	YDR425W
3.40011	1.10858	0.801499	1.38314	0.166623	0.225294	YDR426C
1305.18	0.131399	0.134111	0.979776	0.327197	0.397594	YDR427W
272.203	0.512361	0.149308	3.43158	0.000600078	0.00304281	YDR428C
858.848	0.30039	0.131924	2.277	0.0227865	0.0459623	YDR429C
719.317	0.228056	0.128165	1.77939	0.0751758	0.117814	YDR430C
0.46973	-1.34464	2.17416	-0.618465	0.536269	NA	YDR431W
568.686	0.208479	0.137493	1.51628	0.129448	0.183522	YDR432W
4.0305	-0.140638	0.712317	-0.197438	0.843485	0.869411	YDR433W
700.84	0.498422	0.126173	3.9503	7.80524e-05	0.000636278	YDR434W
191.9	0.402109	0.176907	2.27299	0.0230267	0.0463044	YDR435C
233.19	0.592763	0.154138	3.84566	0.00012023	0.000888108	YDR436W
77.2005	0.598381	0.195045	3.06791	0.00215562	0.00784246	YDR437W
130.841	0.620846	0.194854	3.18622	0.00144146	0.00580322	YDR438W
206.977	0.360173	0.148478	2.42577	0.0152758	0.0337204	YDR439W
286.742	0.294807	0.133255	2.21235	0.0269423	0.0521868	YDR440W
263.777	0.126878	0.139962	0.906521	0.36466	0.434266	YDR441C
0	NA	NA	NA	NA	NA	YDR442W
373.822	0.2817	0.152696	1.84484	0.0650611	0.104772	YDR443C
317.543	0.45957	0.14844	3.09599	0.00196157	0.00731344	YDR444W
0.274909	-0.81547	3.18421	-0.256098	0.797875	NA	YDR445C
2.70626	0.265721	0.831478	0.319576	0.74929	0.789839	YDR446W
566.085	0.280011	0.157431	1.77863	0.0753008	0.117941	YDR447C
433.459	0.163823	0.120458	1.36	0.17383	0.233064	YDR448W
566.039	0.56851	0.153009	3.71554	0.000202774	0.00133855	YDR449C
1124.14	0.246218	0.148091	1.66261	0.0963903	0.143552	YDR450W
161.429	-0.740368	0.147353	-5.02445	5.0487e-07	8.81581e-06	YDR451C
776.853	0.199582	0.125442	1.59103	0.111602	0.162027	YDR452W
44.5933	-0.209615	0.219521	-0.954875	0.339641	0.410098	YDR453C
260.284	0.248949	0.165544	1.50383	0.132626	0.187173	YDR454C
0.390544	-0.267069	2.30761	-0.115734	0.907863	NA	YDR455C
619.497	0.482191	0.162046	2.97564	0.00292376	0.00984933	YDR456W
1961.75	0.307644	0.132167	2.3277	0.019928	0.0413555	YDR457W
819.655	0.367512	0.137013	2.68231	0.00731159	0.0193338	YDR458C
201.735	0.444087	0.164836	2.69411	0.00705764	0.018814	YDR459C
345.125	0.487588	0.129869	3.75447	0.000173707	0.00117706	YDR460W
16.6792	0.733925	0.359871	2.03941	0.0414088	0.0731204	YDR461C-A
178.963	-1.10723	0.175033	-6.32584	2.51852e-10	7.66202e-09	YDR461W
218.802	0.722878	0.137993	5.2385	1.61889e-07	3.1849e-06	YDR462W
695.878	0.569756	0.125492	4.54017	5.62102e-06	7.45772e-05	YDR463W
0.724835	0.709274	2.66861	0.265784	0.790406	NA	YDR464C-A
522.685	0.287815	0.16401	1.75486	0.0792829	0.122913	YDR464W
616.674	0.568722	0.138694	4.10054	4.12185e-05	0.00038183	YDR465C
616.245	0.401647	0.121031	3.31855	0.000904872	0.0041208	YDR466W
17.5198	0.396502	0.347229	1.1419	0.253494	0.320987	YDR467C
389.125	0.300991	0.124701	2.4137	0.0157914	0.0345748	YDR468C
162.002	0.49738	0.145311	3.42287	0.000619646	0.00309961	YDR469W
355.496	0.292528	0.134085	2.18166	0.0291345	0.0555758	YDR470C
893.257	0.232142	0.153611	1.51123	0.130729	0.184938	YDR471W
481.305	0.0483998	0.12848	0.37671	0.706389	0.752411	YDR472W
330.721	0.40969	0.130524	3.13882	0.00169629	0.00656491	YDR473C
315.208	0.453132	0.135091	3.35428	0.000795705	0.00374801	YDR475C
129.35	0.576319	0.152987	3.7671	0.000165154	0.00113235	YDR476C
606.306	0.378759	0.118071	3.20788	0.00133717	0.00547676	YDR477W
145.182	0.718591	0.170375	4.2177	2.46804e-05	0.000256	YDR478W
349.654	0.435471	0.132813	3.27881	0.00104244	0.00455616	YDR479C
185.398	-0.0993088	0.140132	-0.70868	0.478523	0.54459	YDR480W
658.18	0.188665	0.134678	1.40086	0.161256	0.219953	YDR481C
44.2661	0.54989	0.244256	2.25128	0.0243677	0.0482936	YDR482C
930.302	0.222519	0.128839	1.72711	0.0841473	0.129114	YDR483W
442.042	0.304031	0.146008	2.08229	0.0373159	0.0674337	YDR484W
661.277	0.318223	0.137841	2.30863	0.0209641	0.0430665	YDR485C
258.789	0.157832	0.140026	1.12716	0.259674	0.327618	YDR486C
1006.45	-0.213055	0.109225	-1.9506	0.0511043	0.0863519	YDR487C
75.5513	0.400684	0.196844	2.03554	0.0417966	0.0736469	YDR488C
163.338	0.334517	0.178289	1.87626	0.0606199	0.0987792	YDR489W
182.284	0.368875	0.156536	2.35649	0.0184485	0.0389255	YDR490C
1.52465	-0.960022	1.35678	-0.707576	0.479208	NA	YDR491C
456.048	-0.442215	0.142067	-3.11273	0.00185367	0.00700857	YDR492W
140.667	0.588025	0.169958	3.45983	0.000540523	0.00279105	YDR493W
606.842	0.274695	0.123722	2.22025	0.026402	0.0513504	YDR494W
366.642	0.314961	0.153164	2.05636	0.0397477	0.0709378	YDR495C
1571.32	0.321281	0.113937	2.8198	0.00480531	0.0142733	YDR496C
1552.39	-0.253954	0.137238	-1.85047	0.0642462	0.103686	YDR497C
411.032	0.471055	0.130201	3.61789	0.00029701	0.00179422	YDR498C
225.905	0.198428	0.137708	1.44093	0.149605	0.206687	YDR499W
618.801	0.319551	0.152314	2.09798	0.0359068	0.0653274	YDR500C
93.5126	-0.79686	0.173713	-4.58722	4.49193e-06	6.14243e-05	YDR501W
1004.98	-0.866536	0.13552	-6.39418	1.61411e-10	5.04048e-09	YDR502C
142.96	0.125289	0.185588	0.675089	0.499619	0.563815	YDR503C
18.2541	-0.0100135	0.418461	-0.0239293	0.980909	0.984579	YDR504C
639.707	-0.0408275	0.130949	-0.311781	0.755207	0.794657	YDR505C
120.33	0.662424	0.170875	3.87667	0.000105898	0.000809596	YDR506C
645.265	-0.504357	0.128019	-3.93969	8.15864e-05	0.000655133	YDR507C
1073.11	-1.35559	0.141595	-9.57372	1.03124e-21	9.97764e-20	YDR508C
0.633786	0.232091	2.11507	0.109732	0.912622	NA	YDR509W
0.699338	-2.23255	1.97512	-1.13034	0.258333	NA	YDR510C-A
313.383	0.161437	0.159671	1.01106	0.311987	0.382023	YDR510W
126.992	0.302202	0.166987	1.80974	0.0703367	0.111687	YDR511W
159.358	-0.0204077	0.157532	-0.129546	0.896925	0.914433	YDR512C
968.709	-0.575964	0.134682	-4.27647	1.89884e-05	0.00020488	YDR513W
500.096	0.475419	0.139146	3.4167	0.000633849	0.00314368	YDR514C
492.763	0.0747274	0.135707	0.550652	0.581873	0.640711	YDR515W
469.728	-0.486799	0.165412	-2.94294	0.00325114	0.0106779	YDR516C
324.191	0.354228	0.13268	2.66979	0.00758977	0.0198207	YDR517W
165.567	0.455642	0.16603	2.74434	0.00606333	0.0168721	YDR518W
210.009	0.541428	0.170456	3.17636	0.00149138	0.00595544	YDR519W
517.627	0.525345	0.130086	4.03843	5.38091e-05	0.00047049	YDR520C
0.302828	0.12791	2.67756	0.0477711	0.961899	NA	YDR521W
1.3599	1.03801	1.09836	0.945051	0.344633	NA	YDR522C
39.5483	0.0422374	0.247448	0.170692	0.864466	0.887009	YDR523C
558.908	0.262953	0.154978	1.69671	0.0897521	0.135999	YDR524C
0.34309	-1.03159	2.93486	-0.351497	0.725216	NA	YDR524C-A
1237.9	-0.684854	0.138101	-4.95909	7.08244e-07	1.1943e-05	YDR524C-B
0.936183	-1.62803	1.62996	-0.998816	0.317884	NA	YDR524W-C
0.633029	-0.74619	2.11556	-0.352715	0.724302	NA	YDR525W
113.51	0.0467794	0.189758	0.246521	0.805279	0.836605	YDR525W-A
1.61303	1.19863	1.28762	0.930884	0.351913	NA	YDR526C
421.073	0.0543569	0.135012	0.402608	0.687237	0.735647	YDR527W
168.356	0.108426	0.167003	0.649244	0.516181	0.579623	YDR528W
509.212	0.255182	0.146949	1.73653	0.0824698	0.126986	YDR529C
178.621	0.448256	0.141599	3.16566	0.0015473	0.00611255	YDR530C
340.465	0.250204	0.129205	1.93649	0.0528077	0.088769	YDR531W
279.756	0.251213	0.137983	1.82061	0.0686658	0.109413	YDR532C
667.737	-1.8353	0.142006	-12.9241	3.29331e-38	9.71856e-36	YDR533C
18.0461	0.0396044	0.36205	0.109389	0.912894	0.928468	YDR534C
12.8466	0.358083	0.401472	0.891923	0.372434	0.442097	YDR535C
6.00743	-0.584438	0.62305	-0.938027	0.348231	0.417973	YDR536W
3.18206	0.737533	0.781314	0.943965	0.345188	0.415266	YDR537C
139.361	0.103655	0.176173	0.58837	0.556284	0.617721	YDR538W
464.202	0.307531	0.142043	2.16506	0.0303834	0.057182	YDR539W
44.0429	0.0551025	0.246925	0.223155	0.823415	0.852446	YDR540C
203.95	0.406673	0.171051	2.3775	0.0174304	0.0372733	YDR541C
0.931198	0.367558	1.436	0.255959	0.797982	NA	YDR542W
0	NA	NA	NA	NA	NA	YDR543C
0.129165	-0.815449	4.87097	-0.16741	0.867048	NA	YDR544C
0	NA	NA	NA	NA	NA	YDR545C-A
0.244517	0.130327	3.01142	0.0432775	0.96548	NA	YDR545W
321.814	0.217766	0.159837	1.36243	0.173064	0.232353	YEL001C
738.796	0.366182	0.132554	2.76252	0.00573566	0.016143	YEL002C
167.302	0.29937	0.182313	1.64206	0.100577	0.148923	YEL003W
171.686	0.495805	0.175071	2.83203	0.00462534	0.0138289	YEL004W
159.045	0.450084	0.171644	2.6222	0.00873651	0.0220439	YEL005C
373.905	0.175238	0.131318	1.33445	0.182055	0.242439	YEL006W
326.842	-0.335904	0.171082	-1.96341	0.0495986	0.0843605	YEL007W
1.41413	0.571689	1.14488	0.499342	0.617538	NA	YEL008C-A
3.31508	0.233883	0.810183	0.288679	0.772827	0.809302	YEL008W
1969.25	-0.249355	0.150705	-1.65459	0.0980079	0.145484	YEL009C
2.69888	1.06101	0.826718	1.28339	0.199354	0.261522	YEL009C-A
0.0521397	1.10804	5.26765	0.210348	0.833396	NA	YEL010W
195.466	-0.250724	0.165099	-1.51863	0.128857	0.182771	YEL011W
178.683	0.164769	0.17858	0.922664	0.356183	0.425803	YEL012W
887.012	0.21503	0.131128	1.63985	0.101037	0.149529	YEL013W
0.634464	0.0384452	1.80445	0.0213057	0.983002	NA	YEL014C
828.643	0.356671	0.118769	3.00307	0.00267268	0.00925172	YEL015W
200.03	0.27023	0.147634	1.83041	0.0671893	0.107205	YEL016C
426.731	-0.713558	0.152829	-4.66899	3.02684e-06	4.25343e-05	YEL017C-A
110.962	0.425989	0.164681	2.58676	0.00968838	0.0239551	YEL017W
3.95958	0.705571	0.942318	0.748761	0.454001	0.520193	YEL018C-A
208.976	0.551327	0.171334	3.21784	0.0012916	0.00533825	YEL018W
69.2528	0.337674	0.213261	1.58338	0.113334	0.164066	YEL019C
132.361	0.328265	0.175629	1.86909	0.0616108	0.100173	YEL020C
2.35486	-0.895939	1.03171	-0.868402	0.385175	NA	YEL020C-B
227.491	0.163888	0.167905	0.976073	0.329028	0.399655	YEL020W-A
409.005	0.168778	0.139767	1.20757	0.227213	0.292477	YEL021W
928.924	0.393562	0.134764	2.92037	0.00349611	0.0112631	YEL022W
112.553	0.172676	0.167819	1.02894	0.303508	0.373033	YEL023C
733.247	0.494297	0.137207	3.60256	0.000315095	0.00187469	YEL024W
479.836	0.308877	0.140305	2.20147	0.0277026	0.0533808	YEL025C
600.108	-0.00561187	0.202426	-0.0277231	0.977883	0.98221	YEL026W
1379.07	0.078486	0.143755	0.545972	0.585085	0.643049	YEL027W
34.5465	0.242034	0.252383	0.958992	0.337563	0.408174	YEL028W
481.479	0.417288	0.142563	2.92704	0.00342202	0.0110546	YEL029C
1.62474	-0.478008	1.03345	-0.462534	0.643698	NA	YEL030C-A
105.157	0.366471	0.177477	2.06489	0.0389338	0.0699505	YEL030W
1673.08	0.263962	0.138322	1.90831	0.0563511	0.0932391	YEL031W
0.114984	0	5.10039	0	1	NA	YEL032C-A
563.131	0.443038	0.144259	3.07112	0.00213254	0.00778852	YEL032W
204.491	-1.0489	0.241214	-4.34842	1.37124e-05	0.000157146	YEL033W
6.88615	-1.06978	0.610783	-1.75148	0.0798627	0.123611	YEL034C-A
3617.6	-1.02706	0.136123	-7.54505	4.52123e-14	1.94776e-12	YEL034W
0.9383	-2.34414	1.73553	-1.35068	0.176799	NA	YEL035C
789.878	-0.0237712	0.129705	-0.183271	0.854585	0.878704	YEL036C
696.473	0.201853	0.133948	1.50695	0.131823	0.186174	YEL037C
116.886	0.755456	0.191825	3.93825	8.20772e-05	0.000656395	YEL038W
54.5336	-0.0894055	0.226336	-0.395012	0.692834	0.740914	YEL039C
1428.57	-0.348072	0.144857	-2.40287	0.0162669	0.0354139	YEL040W
77.2346	0.312792	0.191744	1.6313	0.102827	0.151598	YEL041W
553.729	0.41764	0.162267	2.57378	0.0100594	0.024635	YEL042W
439.913	0.323557	0.166068	1.94833	0.051375	0.0867568	YEL043W
122.908	0.00704283	0.172928	0.040727	0.967514	0.973619	YEL044W
11.4459	-0.881321	0.522785	-1.68582	0.0918308	0.138367	YEL045C
3458.8	-0.972185	0.123935	-7.8443	4.35385e-15	2.10627e-13	YEL046C
480.437	0.122071	0.15733	0.775893	0.437812	0.505076	YEL047C
66.4376	0.628812	0.226306	2.7786	0.00545944	0.015581	YEL048C
8.14388	0.251494	0.482405	0.521335	0.602134	0.658842	YEL049W
610.252	0.180646	0.145245	1.24374	0.213596	0.277308	YEL050C
2.17375	0.336079	1.01637	0.330665	0.740897	NA	YEL050W-A
601.92	0.401707	0.142555	2.81791	0.00483372	0.0143412	YEL051W
580.069	-0.122678	0.138788	-0.883925	0.376736	0.446486	YEL052W
710.175	0.0788437	0.124991	0.630797	0.528173	0.591514	YEL053C
1.26823	1.79161	1.49369	1.19945	0.230353	NA	YEL053W-A
1168.21	0.407729	0.145335	2.80544	0.00502481	0.0146814	YEL054C
1051.24	0.239984	0.125394	1.91385	0.0556399	0.0922694	YEL055C
559.215	0.214734	0.136892	1.56863	0.116734	0.168446	YEL056W
25.9613	-0.499151	0.294831	-1.693	0.0904546	0.136818	YEL057C
955.795	0.340927	0.12626	2.7002	0.00692988	0.0185825	YEL058W
30.5449	0.33087	0.279775	1.18263	0.236957	0.302776	YEL059C-A
1.60973	-1.80217	1.24343	-1.44935	0.14724	NA	YEL059W
852.356	-0.955722	0.140338	-6.81016	9.7487e-12	3.36473e-10	YEL060C
442.016	-0.168024	0.161225	-1.04217	0.297332	0.366511	YEL061C
285.989	0.398016	0.164196	2.42403	0.0153492	0.0338326	YEL062W
588.514	0.0463936	0.130494	0.355522	0.722198	0.766208	YEL063C
259.343	0.299913	0.151578	1.9786	0.0478613	0.0820678	YEL064C
384.084	-0.737246	0.147426	-5.0008	5.70915e-07	9.79517e-06	YEL065W
43.5891	0.436737	0.251518	1.73641	0.0824919	0.126987	YEL066W
18.6597	0.272307	0.336815	0.808478	0.418815	0.48668	YEL067C
42.7628	0.548435	0.241758	2.26853	0.023297	0.0466659	YEL068C
0.457111	-1.61703	2.28525	-0.707596	0.479196	NA	YEL069C
11.5143	0.573292	0.440549	1.30131	0.193152	0.254744	YEL070W
2527.17	-0.214347	0.143752	-1.49109	0.135938	0.191241	YEL071W
194.473	-0.22924	0.159944	-1.43325	0.151786	0.209212	YEL072W
31.1804	-0.223079	0.263534	-0.846488	0.397281	0.467268	YEL073C
5.04409	-0.161965	0.616379	-0.262768	0.79273	0.826478	YEL074W
0.97078	-0.351203	1.34931	-0.260284	0.794645	NA	YEL075C
0.458081	-0.939761	5.1472	-0.182577	0.85513	NA	YEL075W-A
0	NA	NA	NA	NA	NA	YEL076C
0	NA	NA	NA	NA	NA	YEL076C-A
54.8704	0.259235	0.205741	1.26001	0.207667	0.270683	YEL077C
0.352819	1.04528	2.76273	0.37835	0.705171	NA	YEL077W-A
413.701	-1.06074	0.14712	-7.21004	5.59371e-13	2.20094e-11	YER001W
652.476	0.118449	0.139162	0.851157	0.394682	0.464768	YER002W
268.951	-0.121049	0.159901	-0.757025	0.449035	0.515905	YER003C
267.795	0.389006	0.143194	2.71664	0.00659477	0.0179531	YER004W
512.251	0.325542	0.124633	2.61201	0.00900128	0.0225729	YER005W
1.44948	-0.143442	1.18215	-0.12134	0.903422	NA	YER006C-A
1008.21	0.305765	0.137898	2.21732	0.026601	0.0516445	YER006W
360.958	0.326842	0.149163	2.19117	0.0284394	0.0545142	YER007C-A
224.093	0.50453	0.128795	3.9173	8.95455e-05	0.000701856	YER007W
875.149	0.309518	0.134963	2.29335	0.0218279	0.0444388	YER008C
456.214	0.364916	0.158819	2.29769	0.0215794	0.0440156	YER009W
126.179	0.55724	0.165773	3.36147	0.000775282	0.00367823	YER010C
2.14941	0.42019	0.887436	0.473487	0.635865	NA	YER011W
755.675	-0.0611374	0.134455	-0.454706	0.649321	0.701628	YER012W
546.315	0.433527	0.137152	3.16093	0.00157268	0.00620037	YER013W
3.08437	2.10734	0.908218	2.3203	0.0203245	0.0420306	YER014C-A
176.14	0.452691	0.151037	2.99722	0.00272457	0.00938181	YER014W
117.819	0.275644	0.175958	1.56653	0.117224	0.168993	YER015W
283.808	0.186643	0.138444	1.34815	0.17761	0.23743	YER016W
759.791	0.426723	0.128924	3.30988	0.000933376	0.00422453	YER017C
21.7154	1.21606	0.324352	3.74919	0.000177405	0.00119662	YER018C
212.001	0.420194	0.151968	2.76501	0.00569207	0.0160586	YER019C-A
184.675	0.494311	0.160681	3.07635	0.00209553	0.00770101	YER019W
295.808	0.0727908	0.14305	0.508847	0.610859	0.666659	YER020W
1897.82	0.0109372	0.128563	0.0850726	0.932204	0.944252	YER021W
547.913	0.382644	0.138612	2.76054	0.00577057	0.0162258	YER022W
0.827428	3.95632	2.02153	1.95709	0.0503368	NA	YER023C-A
397.479	0.653365	0.15053	4.34044	1.422e-05	0.000160778	YER023W
275.658	0.85377	0.150867	5.65908	1.52184e-08	3.53618e-07	YER024W
2030.1	0.229718	0.127617	1.80006	0.0718507	0.113568	YER025W
497.205	-0.362029	0.151691	-2.38662	0.017004	0.0365869	YER026C
326.955	0.551013	0.144205	3.82104	0.000132889	0.000956477	YER027C
94.3468	-0.717215	0.218513	-3.28225	0.00102982	0.0045208	YER028C
232.126	0.271924	0.14349	1.89507	0.0580826	0.0953822	YER029C
218.283	0.365015	0.165784	2.20175	0.0276833	0.0533769	YER030W
296.263	0.374614	0.13798	2.71498	0.00662793	0.0180184	YER031C
255.99	0.23118	0.232108	0.996002	0.319249	0.389016	YER032W
193.266	0.608599	0.151584	4.01492	5.94649e-05	0.000510119	YER033C
82.6559	0.744798	0.174786	4.26119	2.0334e-05	0.000215848	YER034W
338.23	-0.367189	0.136114	-2.69766	0.0069828	0.018682	YER035W
2407.97	-0.403667	0.125245	-3.22302	0.00126847	0.00526477	YER036C
88.2784	-1.27559	0.265042	-4.81277	1.48853e-06	2.29382e-05	YER037W
231.915	0.351044	0.144919	2.42235	0.0154203	0.0339223	YER038C
20.3295	0.690868	0.306128	2.2568	0.0240207	0.0476859	YER038W-A
39.4712	0.220821	0.233654	0.945078	0.344619	0.414752	YER039C
19.6082	-0.0604922	0.328099	-0.184372	0.853722	0.877991	YER039C-A
502.71	0.561993	0.154947	3.62701	0.000286721	0.00174457	YER040W
279.689	0.464671	0.145978	3.18315	0.00145681	0.00584506	YER041W
717.785	-0.148772	0.142996	-1.04039	0.298158	0.367146	YER042W
2058.22	-0.402282	0.137111	-2.93398	0.00334642	0.0109059	YER043C
146.858	-1.42048	0.188624	-7.53076	5.04463e-14	2.14197e-12	YER044C
39.351	0.109609	0.255212	0.429482	0.667573	0.718063	YER044C-A
242.008	0.121214	0.149884	0.808719	0.418677	0.48668	YER045C
48.1511	0.275708	0.239883	1.14934	0.250414	0.317496	YER046W
1.45097	0.980856	1.09341	0.897059	0.369687	NA	YER046W-A
433.374	0.401724	0.143966	2.79041	0.00526414	0.0151334	YER047C
450.595	0.183293	0.125152	1.46456	0.14304	0.199344	YER048C
456.366	0.107002	0.131948	0.810939	0.417401	0.485514	YER048W-A
1364.13	-0.226088	0.127292	-1.77613	0.0757117	0.118434	YER049W
337.556	0.316839	0.130224	2.43304	0.0149728	0.0332341	YER050C
251.051	0.582653	0.136765	4.26026	2.04191e-05	0.000216362	YER051W
2821	-0.209299	0.140375	-1.491	0.135962	0.191241	YER052C
450.368	-0.74686	0.233189	-3.20281	0.00136096	0.00556644	YER053C
431.462	-1.86279	0.173036	-10.7653	5.01811e-27	7.40423e-25	YER053C-A
61.1417	0.0843547	0.206088	0.409314	0.682309	0.731382	YER054C
761.634	0.0997972	0.144792	0.689248	0.490667	0.556159	YER055C
2202.51	-1.6245	0.153351	-10.5934	3.1984e-26	4.10369e-24	YER056C
565.478	0.290479	0.144689	2.00761	0.0446847	0.0776359	YER056C-A
202.855	0.716266	0.171562	4.17497	2.98028e-05	0.000295624	YER057C
78.7694	0.409453	0.188076	2.17706	0.0294761	0.0560283	YER058W
467.12	0.508354	0.129567	3.92347	8.72812e-05	0.000687762	YER059W
201.518	0.349488	0.163977	2.13133	0.0330624	0.0609033	YER060W
26.2797	0.397379	0.277915	1.42986	0.152758	0.210403	YER060W-A
176.448	0.417986	0.183643	2.27607	0.0228417	0.0460109	YER061C
385.981	-0.898018	0.137962	-6.50916	7.55702e-11	2.43724e-09	YER062C
250.078	0.413616	0.168703	2.45175	0.0142165	0.0320373	YER063W
921.293	-0.573167	0.143732	-3.98774	6.67062e-05	0.000558663	YER064C
120.646	0.334374	0.173595	1.92617	0.054083	0.0903732	YER065C
0.968588	2.58898	1.82578	1.41801	0.156187	NA	YER066C-A
34.1673	0.239294	0.270096	0.88596	0.375639	0.445275	YER066W
1.83287	1.32307	1.11485	1.18677	0.235318	NA	YER067C-A
110.334	-1.02194	0.205141	-4.98164	6.30482e-07	1.07236e-05	YER067W
1.42527	0.339156	1.09995	0.308336	0.757826	NA	YER068C-A
626.181	0.308667	0.135056	2.28548	0.0222847	0.0451486	YER068W
431.032	0.19179	0.147994	1.29593	0.194998	0.256836	YER069W
1151	-1.90593	0.152124	-12.5288	5.19461e-36	1.27744e-33	YER070W
107.763	0.579137	0.177953	3.25443	0.00113619	0.00486281	YER071C
368.829	0.332756	0.155316	2.14245	0.0321572	0.059608	YER072W
669.044	-0.806287	0.138603	-5.81726	5.98213e-09	1.50241e-07	YER073W
775.824	0.29745	0.166359	1.788	0.0737755	0.115989	YER074W
239.653	0.520623	0.162519	3.20347	0.00135784	0.00555753	YER074W-A
361.845	-0.00853378	0.143383	-0.0595174	0.95254	0.9615	YER075C
52.1749	0.397778	0.203982	1.95007	0.0511683	0.0864326	YER076C
3.2153	0.507792	0.72501	0.700393	0.483682	0.549401	YER076W-A
696.749	0.156645	0.117521	1.33291	0.182562	0.24295	YER077C
272.69	0.339091	0.158523	2.13906	0.0324307	0.0600177	YER078C
1.19156	0.823222	1.28122	0.642531	0.520528	NA	YER078W-A
0.215408	-0.81547	3.46624	-0.23526	0.814007	NA	YER079C-A
123.753	0.0693502	0.155532	0.445892	0.655676	0.707296	YER079W
493.136	0.224188	0.14692	1.52592	0.127029	0.180788	YER080W
1330.59	-0.893701	0.129155	-6.91959	4.52955e-12	1.64009e-10	YER081W
812.462	0.271478	0.136639	1.98683	0.0469416	0.0807253	YER082C
344.032	0.588777	0.130388	4.51558	6.31443e-06	8.22687e-05	YER083C
4.28055	0.791342	0.687908	1.15036	0.249996	0.317238	YER084W
0.105198	2.0079	5.23436	0.3836	0.701275	NA	YER084W-A
1.41154	0.56471	1.18554	0.476332	0.633838	NA	YER085C
1006.14	0.533908	0.131188	4.06978	4.70567e-05	0.000425964	YER086W
19.0954	0.213617	0.365951	0.58373	0.559402	0.620833	YER087C-A
317.917	0.286735	0.133753	2.14377	0.0320511	0.0594486	YER087C-B
293.359	0.482863	0.133579	3.61483	0.00030055	0.00181005	YER087W
381.994	0.285561	0.165645	1.72394	0.0847193	0.129874	YER088C
8.80425	0.980082	0.603261	1.62464	0.10424	0.153345	YER088C-A
0.818173	1.655	1.68467	0.982391	0.325907	NA	YER088W-B
462.024	0.316046	0.136045	2.3231	0.020174	0.0418072	YER089C
0.365428	-0.815471	2.74501	-0.297074	0.76641	NA	YER090C-A
1233.84	0.336651	0.128761	2.61454	0.00893483	0.0224378	YER090W
2788.24	-0.866355	0.15474	-5.59877	2.1588e-08	4.91941e-07	YER091C
0.75438	0.640663	1.85342	0.345665	0.729594	NA	YER091C-A
142.21	0.171198	0.163242	1.04874	0.294299	0.36376	YER092W
526.527	0.44624	0.142374	3.13428	0.00172275	0.00664987	YER093C
97.4969	0.346555	0.174198	1.98943	0.0466537	0.0804075	YER093C-A
845.454	0.19122	0.126878	1.50712	0.13178	0.186158	YER094C
480.768	-0.622899	0.134334	-4.63696	3.53572e-06	4.88708e-05	YER095W
33.9079	1.22414	0.293883	4.16539	3.10819e-05	0.000303718	YER096W
14.2988	0.938979	0.366362	2.56298	0.0103777	0.0252471	YER097W
138.532	0.230536	0.177748	1.29698	0.194638	0.256465	YER098W
509.268	0.447277	0.12879	3.47292	0.000514836	0.00268899	YER099C
459.672	0.315675	0.132172	2.38837	0.0169232	0.0364794	YER100W
138.612	0.51864	0.166855	3.10832	0.00188153	0.00709048	YER101C
728.331	0.398897	0.15246	2.61641	0.00888595	0.0223455	YER102W
4079.47	-0.0749879	0.244489	-0.306713	0.759061	0.797291	YER103W
78.2626	0.209873	0.219006	0.958301	0.337911	0.408511	YER104W
1319.89	0.362378	0.120768	3.0006	0.00269447	0.00930212	YER105C
16.5555	-0.151959	0.356749	-0.425955	0.67014	0.7203	YER106W
479.985	0.526627	0.139472	3.77587	0.000159452	0.00110716	YER107C
0.296184	3.32828	2.91822	1.14052	0.254071	NA	YER107W-A
252.218	0.160923	0.155416	1.03544	0.300465	0.3696	YER109C
959.082	0.382707	0.133478	2.8672	0.00414115	0.0127254	YER110C
284.924	0.0966795	0.137639	0.702416	0.48242	0.548074	YER111C
395.636	0.348087	0.143211	2.43059	0.0150744	0.0333719	YER112W
487.234	0.461663	0.144426	3.19654	0.00139089	0.0056536	YER113C
509.39	0.28017	0.137273	2.04096	0.0412544	0.0729429	YER114C
102.766	0.344166	0.179697	1.91525	0.0554606	0.0920238	YER115C
166.806	0.362811	0.157055	2.31009	0.0208834	0.0429605	YER116C
925.698	0.192529	0.150387	1.28023	0.200465	0.262687	YER117W
320.329	-0.0141334	0.137488	-0.102798	0.918124	0.932822	YER118C
155.052	0.637265	0.145177	4.38956	1.13579e-05	0.000134125	YER119C
0.367192	3.3232	2.43914	1.36245	0.173057	NA	YER119C-A
529.969	0.369116	0.131314	2.81094	0.0049397	0.0145335	YER120W
10.8295	0.6441	0.416423	1.54675	0.121925	0.174364	YER121W
963.365	0.0719937	0.146882	0.490147	0.62403	0.678649	YER122C
1067.04	0.296185	0.116987	2.53178	0.0113485	0.026966	YER123W
1642.03	-0.2461	0.13898	-1.77076	0.0766009	0.119476	YER124C
1094.3	0.254272	0.139845	1.81824	0.0690275	0.1099	YER125W
1076.38	0.358381	0.138914	2.57987	0.00988379	0.0242857	YER126C
534.956	0.460347	0.132866	3.46473	0.000530758	0.00275025	YER127W
91.17	0.889177	0.184675	4.81483	1.47324e-06	2.28818e-05	YER128W
608.691	0.293134	0.144537	2.02809	0.0425514	0.0747657	YER129W
458.3	-0.0374693	0.13708	-0.273338	0.784593	0.819443	YER130C
925.617	0.261001	0.205407	1.27065	0.203853	0.266511	YER131W
611.382	0.371875	0.1631	2.28004	0.0226055	0.0456597	YER132C
1627.35	-0.0493946	0.127276	-0.38809	0.697949	0.745574	YER133W
0.0854744	-0.815445	5.26765	-0.154803	0.876977	NA	YER133W-A
187.114	0.470759	0.159808	2.94578	0.00322141	0.0106157	YER134C
2.48814	0.568476	0.858244	0.662371	0.507733	0.571333	YER135C
883.434	0.0718476	0.126141	0.569583	0.568961	0.629872	YER136W
50.4324	0.757034	0.259667	2.91541	0.00355226	0.0113928	YER137C
0	NA	NA	NA	NA	NA	YER137C-A
0.695541	-1.27097	1.96992	-0.645191	0.518804	NA	YER137W-A
1.46379	1.97206	1.56562	1.2596	0.207814	NA	YER138C
105.295	-1.72409	0.181831	-9.48183	2.49868e-21	2.2688e-19	YER138W-A
140.311	0.438838	0.166534	2.63512	0.00841081	0.0214245	YER139C
326.239	0.420603	0.139244	3.02063	0.00252249	0.0088093	YER140W
1819.57	-0.327244	0.119641	-2.73521	0.00623406	0.0172173	YER141W
172.057	-0.107472	0.160088	-0.671327	0.502012	0.56619	YER142C
518.607	0.00412095	0.133568	0.030853	0.975387	0.980036	YER143W
571.202	0.200184	0.111069	1.80233	0.0714932	0.113094	YER144C
595.492	-0.813433	0.217226	-3.74463	0.000180657	0.00121439	YER145C
0.685586	-1.14671	1.84115	-0.622824	0.5334	NA	YER145C-A
92.1612	0.397274	0.184611	2.15195	0.0314009	0.0586482	YER146W
346.823	0.502842	0.138162	3.63951	0.000273157	0.00168285	YER147C
1.06339	0.0347945	1.40111	0.0248336	0.980188	NA	YER147C-A
1186.07	-0.113237	0.142071	-0.797048	0.425423	0.493063	YER148W
7.29259	-0.434422	0.519638	-0.836009	0.40315	0.47257	YER148W-A
219.377	0.342034	0.133921	2.55399	0.0106497	0.0256822	YER149C
113.456	-0.785959	0.194929	-4.03202	5.5299e-05	0.000480628	YER150W
664.577	0.228973	0.163524	1.40024	0.161441	0.220052	YER151C
89.813	0.417709	0.172199	2.42573	0.0152776	0.0337204	YER152C
0.505035	0.734401	2.16626	0.339019	0.734596	NA	YER152W-A
13.8091	0.830857	0.385512	2.15521	0.0311457	0.0582084	YER153C
196.778	0.555194	0.157209	3.53155	0.000413127	0.00228731	YER154W
1588.37	-0.0190144	0.145835	-0.130383	0.896264	0.913916	YER155C
645.655	0.430197	0.118117	3.64214	0.000270384	0.00167451	YER156C
622.612	0.301155	0.139314	2.1617	0.0306411	0.0575219	YER157W
111.32	0.224004	0.166074	1.34882	0.177395	0.237251	YER158C
1.55422	-0.34095	1.17221	-0.290861	0.771158	NA	YER158W-A
293.343	-0.208706	0.146308	-1.42648	0.15373	0.211397	YER159C
0	NA	NA	NA	NA	NA	YER159C-A
3.06456	-0.317179	0.905545	-0.350263	0.726141	0.769561	YER160C
613.842	0.412527	0.127519	3.23502	0.00121636	0.00512052	YER161C
295.492	0.261381	0.153506	1.70274	0.0886163	0.134728	YER162C
162.027	0.259773	0.163199	1.59176	0.111439	0.161878	YER163C
933.708	0.448737	0.123354	3.6378	0.000274974	0.00169052	YER164W
0.114324	0.146337	5.11567	0.0286057	0.977179	NA	YER165C-A
1804.23	0.178954	0.1337	1.33848	0.180742	0.241071	YER165W
997.449	0.221304	0.135845	1.62909	0.103295	0.152145	YER166W
669.411	0.233861	0.133833	1.74741	0.0805666	0.124575	YER167W
602.029	0.367721	0.137372	2.67682	0.00743243	0.0195744	YER168C
254.75	0.0900071	0.164028	0.54873	0.583191	0.641564	YER169W
111.588	0.0608397	0.169863	0.35817	0.720216	0.76438	YER170W
710.703	0.456101	0.146277	3.11807	0.00182039	0.0069182	YER171W
1294.24	0.313642	0.126185	2.48558	0.0129342	0.0298543	YER172C
0.321881	2.00712	2.84917	0.704458	0.481147	NA	YER172C-A
209.787	0.575752	0.146009	3.94328	8.03749e-05	0.000649461	YER173W
198.043	0.505904	0.144665	3.49707	0.000470403	0.00251023	YER174C
223.416	-0.168928	0.175692	-0.961498	0.336302	0.406899	YER175C
13.0344	0.160526	0.391307	0.410231	0.681636	0.730793	YER175W-A
872.116	0.320841	0.122186	2.62584	0.00864366	0.0218666	YER176W
1574.84	-1.35702	0.131733	-10.3013	6.94967e-25	8.37081e-23	YER177W
788.098	0.310548	0.135103	2.29861	0.0215273	0.0439482	YER178W
14.446	0.539626	0.383436	1.40735	0.159325	0.217721	YER179W
112.462	0.474622	0.184868	2.56737	0.0102475	0.0250333	YER180C
44.1711	0.611087	0.25422	2.40378	0.0162266	0.0353392	YER180C-A
5.75965	1.72507	0.613249	2.813	0.00490816	0.0144695	YER181C
238.985	0.331372	0.1441	2.29961	0.0214706	0.0438475	YER182W
177.621	0.425515	0.152139	2.79688	0.00515981	0.0149299	YER183C
396.649	-0.119015	0.129237	-0.920909	0.357098	0.426465	YER184C
33.3621	0.136092	0.284714	0.477995	0.632654	0.686591	YER185W
192.009	0.352603	0.15677	2.24917	0.0245017	0.0484776	YER186C
26.286	0.583807	0.298334	1.95689	0.0503599	0.0853853	YER187W
3.20046	1.11253	0.778518	1.42904	0.152993	0.210677	YER188C-A
26.8207	0.0335842	0.29476	0.113937	0.909287	0.925597	YER188W
2.08319	0.0831207	0.983428	0.0845214	0.932642	NA	YER189W
0	NA	NA	NA	NA	NA	YER190C-A
0	NA	NA	NA	NA	NA	YER190C-B
4.77203	0.461847	0.691458	0.667932	0.504177	0.568415	YER190W
332.645	0.449039	0.141027	3.18407	0.0014522	0.00583052	YFL001W
553.553	0.511567	0.133602	3.82904	0.000128645	0.000935053	YFL002C
2.31007	-0.189428	1.02835	-0.184206	0.853852	NA	YFL002W-A
0	NA	NA	NA	NA	NA	YFL002W-B
53.9395	0.200793	0.226175	0.887778	0.37466	0.444471	YFL003C
1068.19	0.143455	0.117181	1.22422	0.220871	0.285436	YFL004W
631.177	0.358796	0.137353	2.61223	0.00899545	0.0225728	YFL005W
998.953	0.239389	0.134988	1.77341	0.0761604	0.118947	YFL007W
579.778	-0.276231	0.13609	-2.02977	0.0423804	0.0744876	YFL008W
666.251	0.35809	0.12906	2.77461	0.00552685	0.0157202	YFL009W
292.623	0.783344	0.138116	5.67162	1.41454e-08	3.29984e-07	YFL010C
2.63912	-0.660501	0.878814	-0.751582	0.452303	0.51865	YFL010W-A
5.42233	0.350496	0.592053	0.592001	0.55385	0.615713	YFL011W
5.84337	0.720578	0.546178	1.31931	0.187065	0.247769	YFL012W
0.212173	-2.56679	3.63606	-0.705925	0.480234	NA	YFL012W-A
727.975	0.359412	0.124139	2.89524	0.00378873	0.0119578	YFL013C
1.06535	-1.18566	1.6522	-0.717629	0.472986	NA	YFL013W-A
78.0154	-1.82872	0.37334	-4.89826	9.66907e-07	1.58961e-05	YFL014W
0.35979	1.10808	3.10809	0.356516	0.721454	NA	YFL015C
0.270276	-1.35364	2.74531	-0.493072	0.621962	NA	YFL015W-A
2039.87	-0.27126	0.11511	-2.35652	0.0184468	0.0389255	YFL016C
94.4848	0.492069	0.182051	2.70292	0.00687338	0.0184898	YFL017C
80.1076	0.634527	0.192195	3.30148	0.000961748	0.00431503	YFL017W-A
730.704	0.428576	0.139347	3.0756	0.00210079	0.00770167	YFL018C
[truncated: 4,693 more rows]

## Sheet: Taf13_Med16-AID
baseMean	log2FoldChange	lfcSE	stat	pvalue	padj	Transcript.ID
1.06649	0	1.96363	0	1	1	Q0010
0	NA	NA	NA	NA	NA	Q0017
0.308853	0.600378	2.96516	0.202477	0.839544	0.874329	Q0032
30.0774	0	1.69045	0	1	1	Q0045
706.456	2.53051	1.32408	1.91115	0.0559857	0.0654619	Q0050
408.49	-0.101422	0.898486	-0.112881	0.910125	0.934287	Q0055
17.5071	-0.361415	1.70038	-0.212549	0.831679	0.867383	Q0060
11.9516	0	1.69738	0	1	1	Q0065
0.983854	0	1.98247	0	1	1	Q0070
7.86625	0	1.73037	0	1	1	Q0075
0	NA	NA	NA	NA	NA	Q0080
8.40444	0	1.72199	0	1	1	Q0085
0.087803	0	5.2679	0	1	1	Q0092
12.1043	-1.32321	1.70553	-0.775834	0.437847	0.480815	Q0105
8.94989	0	1.7201	0	1	1	Q0110
0.771834	0	2.1319	0	1	1	Q0115
16.5601	0	1.69951	0	1	1	Q0120
113.559	0.127015	0.353801	0.359001	0.719594	0.764642	Q0130
4.33075	-1.5183	0.836057	-1.81603	0.0693664	0.0806888	Q0140
1.37012	-0.403422	1.30772	-0.308492	0.757708	0.800974	Q0142
0.486504	-1.25107	2.41843	-0.517306	0.604942	0.648708	Q0143
0	NA	NA	NA	NA	NA	Q0144
145.214	0	1.68927	0	1	1	Q0160
6.4267	-0.361415	1.71637	-0.21057	0.833223	0.868855	Q0182
181.984	-0.24605	0.28834	-0.853332	0.393475	0.433692	Q0250
15.1668	0.088271	0.435412	0.20273	0.839346	0.874263	Q0255
179.321	-0.112382	0.353492	-0.317918	0.750547	0.794432	Q0275
40.6472	-0.112695	0.443865	-0.253894	0.799578	0.839127	Q0297
515.08	-2.24608	0.176095	-12.7549	2.92738e-37	4.16785e-36	YAL001C
431.696	-1.88732	0.157017	-12.0199	2.79321e-33	2.30767e-32	YAL002W
3365.98	-1.51501	0.138468	-10.9412	7.31906e-28	3.23613e-27	YAL003W
1.80681	-3.06706	1.52909	-2.0058	0.0448775	0.0527093	YAL004W
7423.09	-1.92429	0.143799	-13.3818	7.72639e-41	1.72328e-39	YAL005C
512.093	-1.54472	0.167927	-9.19874	3.62168e-20	8.20086e-20	YAL007C
113.199	-2.44826	0.307402	-7.96436	1.66083e-15	2.8774e-15	YAL008W
195.518	-1.99055	0.230313	-8.6428	5.48525e-18	1.07259e-17	YAL009W
337.718	-1.803	0.173989	-10.3627	3.66498e-25	1.22824e-24	YAL010C
203.826	-2.16206	0.21374	-10.1154	4.72312e-24	1.43294e-23	YAL011W
1408.83	-1.10291	0.153552	-7.18263	6.83849e-13	1.07066e-12	YAL012W
341.048	-1.62636	0.152597	-10.6579	1.60244e-26	6.14912e-26	YAL013W
239.946	-1.47885	0.206322	-7.16771	7.62651e-13	1.18835e-12	YAL014C
331.989	-1.41031	0.145404	-9.69929	3.03599e-22	7.8919e-22	YAL015C
1.44664	-3.8012	1.64925	-2.30481	0.0211773	0.0251808	YAL016C-A
0	NA	NA	NA	NA	NA	YAL016C-B
1600.31	-1.50721	0.138009	-10.9211	9.13952e-28	3.99777e-27	YAL016W
711.611	-1.91551	0.148007	-12.942	2.60659e-38	4.32336e-37	YAL017W
3.94091	-2.58338	1.45475	-1.77583	0.0757608	0.0880172	YAL018C
827.412	-1.73793	0.152152	-11.4223	3.23402e-30	1.85389e-29	YAL019W
1.728	1.1803	1.41666	0.83316	0.404755	0.445749	YAL019W-A
75.2534	-1.92865	0.277366	-6.95346	3.5644e-12	5.41957e-12	YAL020C
563.236	-1.8609	0.162778	-11.4321	2.88884e-30	1.66625e-29	YAL021C
336.603	-2.00628	0.189234	-10.6021	2.91393e-26	1.08752e-25	YAL022C
774.547	-1.98607	0.154665	-12.8412	9.64153e-38	1.48602e-36	YAL023C
400.897	-2.07836	0.179384	-11.5861	4.84895e-31	3.03815e-30	YAL024C
751.434	-1.87575	0.152188	-12.3252	6.62757e-35	6.82066e-34	YAL025C
942.493	-1.80958	0.146125	-12.3838	3.19939e-35	3.46733e-34	YAL026C
2.9349	-0.777673	1.24351	-0.625387	0.531717	0.576343	YAL026C-A
206.958	-1.90119	0.221529	-8.58213	9.31325e-18	1.79534e-17	YAL027W
64.4019	-1.80508	0.297173	-6.0742	1.2461e-09	1.75729e-09	YAL028W
1121.44	-2.03551	0.140575	-14.48	1.62195e-47	1.03916e-45	YAL029C
100.991	-1.87166	0.279183	-6.70404	2.02734e-11	3.01107e-11	YAL030W
490.093	-1.79604	0.166555	-10.7834	4.12225e-27	1.68579e-26	YAL031C
1.08707	0.60038	1.99056	0.301614	0.762946	0.80612	YAL031W-A
297.716	-1.79118	0.17995	-9.95378	2.42792e-23	6.93768e-23	YAL032C
91.2914	-1.47429	0.269473	-5.47102	4.47447e-08	6.08293e-08	YAL033W
195.211	-1.51158	0.19776	-7.64352	2.11369e-14	3.49696e-14	YAL034C
0.53125	-0.361415	2.39806	-0.150711	0.880204	0.906933	YAL034C-B
158.71	-1.86508	0.21162	-8.81331	1.21503e-18	2.46438e-18	YAL034W-A
2047.88	-1.51811	0.127793	-11.8795	1.51256e-32	1.14804e-31	YAL035W
720.48	-1.60943	0.147335	-10.9236	8.88909e-28	3.90129e-27	YAL036C
0.184294	-1.3232	3.91953	-0.337592	0.735671	0.780836	YAL037C-A
3.82151	-1.30103	1.24124	-1.04817	0.294561	0.328546	YAL037C-B
129.316	-1.02511	0.196475	-5.21751	1.81344e-07	2.42894e-07	YAL037W
11401.5	-0.657636	0.129243	-5.08836	3.61173e-07	4.80902e-07	YAL038W
225.785	-2.20107	0.172367	-12.7696	2.42375e-37	3.51982e-36	YAL039C
677.151	-0.869318	0.203542	-4.27096	1.94637e-05	2.50829e-05	YAL040C
913.324	-1.40605	0.133645	-10.5208	6.9309e-26	2.49413e-25	YAL041W
0.997342	-0.361415	1.98944	-0.181667	0.855844	0.885972	YAL042C-A
644.767	-1.46936	0.158058	-9.29632	1.45393e-20	3.37768e-20	YAL042W
533.74	-1.43166	0.16621	-8.61355	7.08348e-18	1.37647e-17	YAL043C
67.1722	-1.13222	0.305951	-3.70067	0.000215027	0.000271013	YAL044C
76.7052	-1.25421	0.346055	-3.62431	0.000289733	0.000363976	YAL044W-A
0.908297	-2.78426	1.90534	-1.4613	0.143934	0.164846	YAL045C
68.3862	-1.73202	0.344253	-5.03125	4.87301e-07	6.46602e-07	YAL046C
192.665	-1.91807	0.222522	-8.61968	6.71434e-18	1.3059e-17	YAL047C
1.47873	0	1.88629	0	1	1	YAL047W-A
363.781	-1.3096	0.17263	-7.58615	3.29541e-14	5.41774e-14	YAL048C
222.716	-1.89734	0.198324	-9.5669	1.10157e-21	2.74762e-21	YAL049C
364.421	-2.06519	0.163668	-12.6182	1.67562e-36	2.11394e-35	YAL051W
1080.59	-1.71361	0.143263	-11.9613	5.66525e-33	4.55941e-32	YAL053W
56.3607	-2.00388	0.350479	-5.71755	1.0807e-08	1.48901e-08	YAL054C
74.97	-2.96641	0.36694	-8.08417	6.25896e-16	1.10219e-15	YAL055W
1.62002	2.10731	1.69345	1.24439	0.213357	0.241519	YAL056C-A
780.783	-1.71494	0.137118	-12.507	6.83342e-36	8.10461e-35	YAL056W
205.27	-1.91345	0.209813	-9.1198	7.52622e-20	1.66895e-19	YAL058W
1.60197	2.42784	1.69452	1.43276	0.151927	0.173574	YAL059C-A
276.323	-2.0453	0.178215	-11.4765	1.73061e-30	1.02164e-29	YAL059W
196.961	-1.9124	0.230979	-8.27952	1.23671e-16	2.25373e-16	YAL060W
51.4546	-1.58852	0.281446	-5.64413	1.66018e-08	2.2764e-08	YAL061W
25.6184	-1.76406	0.482168	-3.6586	0.000253593	0.000318943	YAL062W
36.8926	-1.10984	0.395927	-2.80313	0.00506085	0.00615191	YAL063C
14.1518	-3.95979	1.27934	-3.09519	0.00196685	0.00242379	YAL063C-A
3.88827	-3.42705	1.36769	-2.50573	0.01222	0.0146851	YAL064C-A
1.18237	1.51962	1.86134	0.816414	0.414264	0.455789	YAL064W
34.5949	-1.57648	0.403227	-3.90965	9.24316e-05	0.000117335	YAL064W-B
1.77886	0.042589	1.35628	0.0314014	0.974949	0.998323	YAL065C
1.6542	0.551758	1.77305	0.311191	0.755655	0.799192	YAL066W
226.571	-1.48765	0.211385	-7.03761	1.95558e-12	3.00064e-12	YAL067C
0	NA	NA	NA	NA	NA	YAL067W-A
2.64119	-1.61695	1.2345	-1.3098	0.190264	0.216277	YAL068C
0	NA	NA	NA	NA	NA	YAL068W-A
0.0532184	0	5.2679	0	1	1	YAL069W
505.509	-1.9923	0.172883	-11.524	9.98976e-31	6.06157e-30	YAR002C-A
669.026	-1.89586	0.138385	-13.6999	1.01607e-42	3.14693e-41	YAR002W
338.804	-1.36943	0.169839	-8.0631	7.4385e-16	1.30517e-15	YAR003W
539.138	-1.59405	0.15083	-10.5685	4.17009e-26	1.5353e-25	YAR007C
138.53	-1.94068	0.246087	-7.88615	3.11649e-15	5.3273e-15	YAR008W
73.6013	-1.5942	0.373677	-4.26624	1.98794e-05	2.56034e-05	YAR009C
3.99436	-1.09281	0.92627	-1.17979	0.238082	0.268207	YAR010C
885	-1.68282	0.129154	-13.0295	8.31116e-39	1.47993e-37	YAR014C
204.167	-1.88227	0.212747	-8.84744	8.95494e-19	1.83278e-18	YAR015W
210.275	-1.35066	0.184468	-7.32192	2.44448e-13	3.88868e-13	YAR018C
343.472	-1.69802	0.165123	-10.2834	8.37489e-25	2.72288e-24	YAR019C
4.94847	-1.15099	1.03643	-1.11053	0.26677	0.299029	YAR019W-A
5.52205	-1.6382	0.900902	-1.8184	0.0690023	0.0802938	YAR020C
39.142	-1.42863	0.423794	-3.37104	0.00074884	0.000931595	YAR023C
291.124	-1.69946	0.180035	-9.4396	3.74203e-21	9.00042e-21	YAR027W
148.096	-1.92342	0.228501	-8.41756	3.84409e-17	7.18156e-17	YAR028W
21.8845	-1.27635	0.441319	-2.89212	0.00382651	0.00466883	YAR029W
5.79417	-0.589289	0.923078	-0.638396	0.523216	0.567693	YAR030C
29.8702	-2.20348	0.471822	-4.67016	3.00971e-06	3.92819e-06	YAR031W
55.5003	-2.04434	0.372586	-5.4869	4.09053e-08	5.56814e-08	YAR033W
0	NA	NA	NA	NA	NA	YAR035C-A
4.78945	-1.17201	0.814951	-1.43814	0.150394	0.171943	YAR035W
654.148	-1.7427	0.174167	-10.006	1.43507e-23	4.18481e-23	YAR042W
0	NA	NA	NA	NA	NA	YAR047C
27.5179	-0.0866083	0.340477	-0.254373	0.799207	0.838872	YAR050W
1.13999	-3.21226	1.7678	-1.81709	0.0692027	0.0805127	YAR053W
0	NA	NA	NA	NA	NA	YAR060C
0.187581	0	3.6419	0	1	1	YAR064W
0	NA	NA	NA	NA	NA	YAR066W
0.184294	-1.3232	3.91953	-0.337592	0.735671	0.780836	YAR068W
0	NA	NA	NA	NA	NA	YAR069C
0.242743	0	3.35446	0	1	1	YAR070C
5.6926	-1.14027	0.712315	-1.60079	0.109423	0.126205	YAR071W
4.85091	-3.54865	1.43767	-2.46834	0.0135742	0.0162766	YAR073W
1.47681	-2.22656	1.81921	-1.22391	0.220985	0.249764	YAR075W
136.455	-1.87539	0.274328	-6.83632	8.12507e-12	1.21839e-11	YBL001C
703.762	-0.621563	0.161813	-3.84125	0.000122409	0.000154997	YBL002W
427.247	-0.59033	0.288334	-2.04738	0.0406206	0.047804	YBL003C
2307.52	-1.95513	0.137388	-14.2307	5.90513e-46	2.96846e-44	YBL004W
494.307	-1.59359	0.151429	-10.5237	6.72009e-26	2.42227e-25	YBL005W
0	NA	NA	NA	NA	NA	YBL005W-A
223.058	-0.713083	0.256524	-2.7798	0.00543929	0.00660334	YBL005W-B
293.067	-1.32555	0.154872	-8.559	1.13851e-17	2.18827e-17	YBL006C
2.34696	-2.79756	1.35	-2.07227	0.03824	0.0450349	YBL006W-A
1176.48	-1.48256	0.138088	-10.7363	6.8748e-27	2.73111e-26	YBL007C
397.313	-1.6059	0.157141	-10.2195	1.62104e-24	5.13251e-24	YBL008W
10.2587	-2.24482	0.627087	-3.57976	0.000343909	0.000431123	YBL008W-A
251.919	-2.14061	0.180424	-11.8644	1.81281e-32	1.36326e-31	YBL009W
140.963	-2.51015	0.291771	-8.60316	7.75502e-18	1.50338e-17	YBL010C
626.061	-1.75562	0.147218	-11.9253	8.73354e-33	6.85981e-32	YBL011W
0.354891	-1.23576	2.71986	-0.454348	0.649579	0.693967	YBL012C
27.741	-2.61118	0.476018	-5.48547	4.12381e-08	5.60972e-08	YBL013W
659.328	-1.50521	0.131464	-11.4495	2.36422e-30	1.37948e-29	YBL014C
112.839	-1.55293	0.278274	-5.58058	2.39719e-08	3.27801e-08	YBL015W
437.981	-1.78489	0.150499	-11.8598	1.91377e-32	1.43259e-31	YBL016W
1190.5	-1.61482	0.140321	-11.5081	1.20103e-30	7.22718e-30	YBL017C
144.925	-1.45653	0.240247	-6.06264	1.33909e-09	1.88476e-09	YBL018C
215.466	-2.4708	0.244336	-10.1123	4.87345e-24	1.47308e-23	YBL019W
547.389	-1.93499	0.155327	-12.4575	1.27225e-35	1.46634e-34	YBL020W
100.787	-2.38627	0.329521	-7.24163	4.43321e-13	6.97928e-13	YBL021C
1390.95	-1.4804	0.13275	-11.1518	7.01833e-29	3.46935e-28	YBL022C
621.878	-1.86244	0.147252	-12.648	1.14818e-36	1.48876e-35	YBL023C
1387.98	-1.75938	0.136292	-12.9089	4.01033e-38	6.48701e-37	YBL024W
119.942	-1.52157	0.257899	-5.89986	3.63819e-09	5.05863e-09	YBL025W
234.183	-2.14253	0.192189	-11.148	7.32093e-29	3.61074e-28	YBL026W
1643.06	-1.84737	0.155115	-11.9097	1.05374e-32	8.14934e-32	YBL027W
257.514	-2.2306	0.191179	-11.6676	1.86664e-31	1.24221e-30	YBL028C
60.4348	-2.11747	0.338011	-6.26449	3.74042e-10	5.34404e-10	YBL029C-A
17.1568	-1.91297	0.557607	-3.43068	0.000602063	0.000750426	YBL029W
902.689	-0.92093	0.151176	-6.09179	1.11656e-09	1.57699e-09	YBL030C
76.1875	-1.79193	0.293838	-6.09834	1.07174e-09	1.51433e-09	YBL031W
265.336	-2.35409	0.178236	-13.2077	7.9218e-40	1.54534e-38	YBL032W
1365.75	-1.24869	0.132019	-9.4584	3.1268e-21	7.55122e-21	YBL033C
448.403	-1.7591	0.16245	-10.8285	2.52143e-27	1.05897e-26	YBL034C
216.541	-1.72642	0.201683	-8.56004	1.12831e-17	2.16995e-17	YBL035C
417.167	-1.81713	0.168332	-10.7949	3.63877e-27	1.50122e-26	YBL036C
528.012	-1.45177	0.144221	-10.0663	7.78587e-24	2.31486e-23	YBL037W
461.003	-1.8086	0.179562	-10.0723	7.32626e-24	2.1802e-23	YBL038W
916.148	-2.28601	0.157901	-14.4776	1.67968e-47	1.06486e-45	YBL039C
0	NA	NA	NA	NA	NA	YBL039C-A
51.3974	-2.09354	0.426174	-4.91241	8.99621e-07	1.18696e-06	YBL039W-B
415.689	-1.63806	0.171391	-9.55747	1.20676e-21	2.99854e-21	YBL040C
775.152	-1.50475	0.151569	-9.92783	3.15048e-23	8.905e-23	YBL041W
613.245	-1.33662	0.148896	-8.97687	2.78579e-19	5.87832e-19	YBL042C
309.58	-1.31659	0.152392	-8.63946	5.64805e-18	1.10245e-17	YBL043W
0.319436	0	2.91287	0	1	1	YBL044W
709.532	-0.957466	0.172779	-5.54157	2.9978e-08	4.09246e-08	YBL045C
324.501	-1.63252	0.164463	-9.92636	3.1971e-23	9.03287e-23	YBL046W
1316.36	-1.50433	0.13829	-10.8781	1.46569e-27	6.30565e-27	YBL047C
7.77304	-2.03549	0.795795	-2.55781	0.0105335	0.0126911	YBL048W
26.0377	-0.96551	0.383555	-2.51727	0.0118269	0.0142153	YBL049W
707.561	-1.427	0.143667	-9.93271	3.00003e-23	8.49813e-23	YBL050W
1035.86	-1.30889	0.120998	-10.8174	2.84739e-27	1.18448e-26	YBL051C
318.14	-2.07249	0.185166	-11.1926	4.43252e-29	2.22953e-28	YBL052C
2.87834	-2.47701	1.11113	-2.22927	0.0257958	0.0305945	YBL053W
349.395	-1.58326	0.171338	-9.24059	2.45151e-20	5.6134e-20	YBL054W
436.194	-1.9528	0.160599	-12.1595	5.10684e-34	4.66758e-33	YBL055C
1119.92	-1.84001	0.140955	-13.0539	6.03956e-39	1.09029e-37	YBL056W
296.364	-1.64793	0.196078	-8.40445	4.29872e-17	8.00801e-17	YBL057C
1156.5	-1.20824	0.131914	-9.15932	5.22247e-20	1.1684e-19	YBL058W
147.194	-1.70251	0.248362	-6.85494	7.13416e-12	1.07226e-11	YBL059C-A
89.5407	-1.62342	0.304877	-5.32484	1.01043e-07	1.36231e-07	YBL059W
327.144	-1.25622	0.162527	-7.72934	1.08106e-14	1.8073e-14	YBL060W
802.209	-1.53063	0.134057	-11.4178	3.40861e-30	1.94884e-29	YBL061C
0.900808	-2.21511	1.93118	-1.14702	0.251373	0.2824	YBL062W
239.787	-2.03046	0.196033	-10.3577	3.85982e-25	1.29221e-24	YBL063W
567.046	-1.04874	0.158185	-6.6298	3.36148e-11	4.95763e-11	YBL064C
1.36852	0.522819	1.79375	0.291467	0.770694	0.812861	YBL065W
460.287	-1.37781	0.165618	-8.31921	8.85517e-17	1.62643e-16	YBL066C
609.494	-1.92756	0.150919	-12.7722	2.34533e-37	3.41352e-36	YBL067C
364.353	-1.85385	0.181034	-10.2403	1.30772e-24	4.1708e-24	YBL068W
0	NA	NA	NA	NA	NA	YBL068W-A
178.828	-1.83965	0.201234	-9.14182	6.14076e-20	1.36915e-19	YBL069W
0.743053	0.467019	2.07397	0.225181	0.821838	0.858353	YBL070C
1.16982	0.486079	1.86366	0.260819	0.794232	0.834589	YBL071C
0.453971	-0.361415	2.66215	-0.135761	0.892011	0.917709	YBL071C-B
72.3297	-1.83973	0.279736	-6.57667	4.81098e-11	7.05085e-11	YBL071W-A
798.156	-1.39639	0.142062	-9.82945	8.40744e-23	2.28737e-22	YBL072C
0.193764	0	3.57076	0	1	1	YBL073W
174.603	-0.771866	0.204282	-3.77843	0.000157819	0.000199525	YBL074C
285.552	-1.35125	0.204915	-6.59418	4.27602e-11	6.2795e-11	YBL075C
3439.08	-1.56604	0.1343	-11.6607	2.02319e-31	1.34127e-30	YBL076C
0.213156	-1.3232	4.04515	-0.327108	0.743586	0.78783	YBL077W
154.026	-1.21542	0.224518	-5.41346	6.18181e-08	8.37267e-08	YBL078C
1282.84	-1.78922	0.137883	-12.9763	1.66701e-38	2.83923e-37	YBL079W
268.158	-1.6582	0.180326	-9.19556	3.73047e-20	8.43844e-20	YBL080C
283.215	-1.75946	0.266721	-6.59663	4.20611e-11	6.17823e-11	YBL081W
145.936	-1.50525	0.219354	-6.8622	6.78082e-12	1.02032e-11	YBL082C
0	NA	NA	NA	NA	NA	YBL083C
557.578	-1.01844	0.139608	-7.29498	2.98694e-13	4.73204e-13	YBL084C
764.714	-1.95558	0.148831	-13.1396	1.95209e-39	3.65527e-38	YBL085W
266.709	-2.02251	0.200006	-10.1122	4.87594e-24	1.47315e-23	YBL086C
463.94	-1.68704	0.220345	-7.65634	1.91302e-14	3.16977e-14	YBL087C
668.51	-1.49656	0.152562	-9.80949	1.02482e-22	2.76744e-22	YBL088C
309.027	-1.44578	0.197282	-7.3285	2.32744e-13	3.70972e-13	YBL089W
229.809	-1.74907	0.198968	-8.79069	1.48638e-18	2.99523e-18	YBL090W
400.406	-1.50161	0.172768	-8.69151	3.57668e-18	7.0615e-18	YBL091C
104.455	-1.40094	0.281538	-4.976	6.49114e-07	8.59566e-07	YBL091C-A
1716.34	-1.54133	0.157923	-9.76003	1.67107e-22	4.43921e-22	YBL092W
316.342	-1.70311	0.156825	-10.8599	1.78875e-27	7.60045e-27	YBL093C
10.0943	-0.442832	0.588359	-0.752657	0.451656	0.495396	YBL094C
183.28	-1.79484	0.241783	-7.42336	1.14188e-13	1.83979e-13	YBL095W
4.4663	-0.76086	0.741638	-1.02592	0.30493	0.339475	YBL096C
471.251	-2.00594	0.156386	-12.8268	1.1606e-37	1.77623e-36	YBL097W
95.9919	-1.97452	0.30094	-6.56118	5.33852e-11	7.81174e-11	YBL098W
1402.69	-1.55357	0.159691	-9.72861	2.27675e-22	5.99943e-22	YBL099W
0.278513	-1.32321	2.99481	-0.441834	0.65861	0.702926	YBL100C
0	NA	NA	NA	NA	NA	YBL100W-A
80.437	-0.753069	0.258777	-2.9101	0.00361311	0.00441423	YBL100W-B
1.81789	-1.824	1.68551	-1.08216	0.27918	0.312244	YBL100W-C
358.032	-2.41622	0.187145	-12.911	3.90332e-38	6.32958e-37	YBL101C
361.559	-1.79863	0.198515	-9.06044	1.29926e-19	2.82646e-19	YBL102W
585.883	-1.16882	0.149641	-7.81083	5.68126e-15	9.59851e-15	YBL103C
492.726	-1.33387	0.156863	-8.50339	1.8414e-17	3.50935e-17	YBL104C
1076.58	-1.55296	0.13569	-11.4449	2.49378e-30	1.45378e-29	YBL105C
121.541	-0.0920681	0.22166	-0.415356	0.677881	0.721726	YBL106C
224.347	-2.10664	0.224037	-9.40309	5.29844e-21	1.2637e-20	YBL107C
0.107214	0	5.2527	0	1	1	YBL107W-A
0.0788372	0	5.2679	0	1	1	YBL108C-A
0.146985	0	4.26695	0	1	1	YBL108W
1.33023	-2.23307	1.6852	-1.32511	0.185136	0.210631	YBL109W
0.439745	-1.32321	2.43378	-0.543685	0.586659	0.630147	YBL111C
0.0532184	0	5.2679	0	1	1	YBL112C
27.8231	-2.19642	0.447878	-4.90406	9.38746e-07	1.23783e-06	YBL113C
0.278042	0	3.01685	0	1	1	YBL113W-A
581.975	-1.3746	0.144489	-9.51352	1.84317e-21	4.52484e-21	YBR001C
573.527	-2.00438	0.17541	-11.4269	3.07008e-30	1.76146e-29	YBR002C
511.264	-1.42973	0.152127	-9.39827	5.54682e-21	1.32053e-20	YBR003W
338.674	-1.58038	0.166309	-9.50266	2.04601e-21	5.004e-21	YBR004C
190.23	-1.26667	0.197265	-6.42119	1.35215e-10	1.95234e-10	YBR005W
128.946	-1.59113	0.242446	-6.56282	5.27983e-11	7.72759e-11	YBR006W
519.122	-1.08602	0.148502	-7.31315	2.60951e-13	4.14717e-13	YBR007C
10301.9	-1.19767	0.135009	-8.87107	7.2446e-19	1.49301e-18	YBR008C
929.471	-0.541471	0.196227	-2.75941	0.00579058	0.00702329	YBR009C
1377.37	-0.612399	0.197363	-3.1029	0.00191633	0.00236287	YBR010W
1323.06	-1.54514	0.142069	-10.876	1.50069e-27	6.44348e-27	YBR011C
0	NA	NA	NA	NA	NA	YBR012C
0	NA	NA	NA	NA	NA	YBR012W-A
5.8421	-1.16193	0.757834	-1.53323	0.125219	0.143917	YBR012W-B
0	NA	NA	NA	NA	NA	YBR013C
231.851	-2.26169	0.222764	-10.1528	3.21839e-24	9.90217e-24	YBR014C
715.088	-1.97811	0.148254	-13.3427	1.30665e-40	2.82747e-39	YBR015C
158.835	-1.49487	0.192599	-7.76156	8.3889e-15	1.41038e-14	YBR016W
1085.87	-1.64188	0.13975	-11.7487	7.17144e-32	5.02308e-31	YBR017C
12.7953	-1.52702	0.922512	-1.65528	0.0978668	0.113116	YBR018C
10.2775	-1.94643	0.900522	-2.16144	0.0306611	0.0362792	YBR019C
19.4598	-1.61312	0.495789	-3.25364	0.00113935	0.00141123	YBR020W
323.254	-2.02049	0.183927	-10.9853	4.49814e-28	2.03851e-27	YBR021W
162.89	-2.0141	0.239321	-8.41588	3.89946e-17	7.28292e-17	YBR022W
1315.1	-1.87999	0.134095	-14.0199	1.17861e-44	4.8748e-43	YBR023C
164.039	-2.1683	0.238919	-9.0755	1.1316e-19	2.47242e-19	YBR024W
2371.44	-1.99021	0.134192	-14.831	9.22978e-50	8.26255e-48	YBR025C
295.594	-1.77888	0.193372	-9.19928	3.60353e-20	8.16542e-20	YBR026C
1.8174	-2.21642	1.75375	-1.26382	0.206296	0.233931	YBR027C
403.265	-2.34263	0.17494	-13.391	6.82201e-41	1.5373e-39	YBR028C
620.264	-1.79121	0.16381	-10.9346	7.87119e-28	3.47052e-27	YBR029C
308.049	-1.6533	0.186079	-8.88495	6.39499e-19	1.3246e-18	YBR030W
877.965	-1.41457	0.161837	-8.74073	2.31614e-18	4.60199e-18	YBR031W
36.5534	-1.31275	0.33063	-3.97046	7.17338e-05	9.13624e-05	YBR032W
136.722	-1.5294	0.213927	-7.14917	8.73028e-13	1.35516e-12	YBR033W
1141.95	-1.72172	0.139158	-12.3724	3.68471e-35	3.96571e-34	YBR034C
357.004	-1.35824	0.199457	-6.8097	9.78e-12	1.46353e-11	YBR035C
1106.93	-1.73387	0.139419	-12.4364	1.65852e-35	1.87516e-34	YBR036C
199.635	-1.90123	0.200643	-9.47568	2.65036e-21	6.4196e-21	YBR037C
425.401	-2.11028	0.181285	-11.6407	2.55864e-31	1.66541e-30	YBR038W
751.719	-1.34459	0.158148	-8.50212	1.86155e-17	3.54671e-17	YBR039W
3.71009	-1.11594	1.1893	-0.938313	0.348084	0.38509	YBR040W
568.616	-1.44385	0.150315	-9.60549	7.5794e-22	1.91389e-21	YBR041W
293.863	-1.76587	0.186991	-9.44359	3.60217e-21	8.6768e-21	YBR042C
634.181	-1.60534	0.136968	-11.7206	1.00014e-31	6.85106e-31	YBR043C
425.808	-2.14984	0.176295	-12.1946	3.32244e-34	3.10597e-33	YBR044C
106.117	-1.00833	0.217214	-4.64211	3.44877e-06	4.49406e-06	YBR045C
256.912	-2.21544	0.180315	-12.2865	1.06983e-34	1.06738e-33	YBR046C
208.849	-2.58076	0.231205	-11.1622	6.24391e-29	3.10061e-28	YBR047W
649.347	-1.23442	0.148566	-8.30889	9.65988e-17	1.77125e-16	YBR048W
904.885	-1.56133	0.127649	-12.2314	2.11169e-34	2.01165e-33	YBR049C
51.6941	-1.94518	0.280721	-6.92922	4.23156e-12	6.41606e-12	YBR050C
1.14472	2.47842	1.70344	1.45495	0.145682	0.166819	YBR051W
269.103	-1.45204	0.18526	-7.83785	4.5831e-15	7.76927e-15	YBR052C
215.812	-1.93958	0.22548	-8.60202	7.83245e-18	1.51749e-17	YBR053C
677.599	-1.93005	0.159665	-12.0881	1.22094e-33	1.0554e-32	YBR054W
533.473	-2.13562	0.155497	-13.7342	6.33956e-43	2.07145e-41	YBR055C
4.38418	-2.25485	1.4785	-1.52509	0.127236	0.14608	YBR056C-B
365.707	-2.44802	0.273629	-8.94649	3.66975e-19	7.69634e-19	YBR056W
40.2274	-1.25942	0.409351	-3.07662	0.00209361	0.00257563	YBR056W-A
404.384	-1.60097	0.164649	-9.72349	2.39434e-22	6.29659e-22	YBR057C
699.439	-1.81169	0.158857	-11.4045	3.97007e-30	2.25997e-29	YBR058C
176.277	-1.61002	0.224496	-7.17169	7.40793e-13	1.15567e-12	YBR058C-A
813.277	-1.60041	0.134612	-11.8891	1.34883e-32	1.02974e-31	YBR059C
426.815	-1.92998	0.161583	-11.9442	6.96233e-33	5.52841e-32	YBR060C
343.649	-1.78089	0.172739	-10.3097	6.36686e-25	2.09188e-24	YBR061C
175.902	-1.78827	0.216216	-8.27077	1.331e-16	2.42152e-16	YBR062C
186.301	-1.86938	0.206913	-9.03459	1.64621e-19	3.5458e-19	YBR063C
0.671117	0.573584	2.18283	0.262771	0.792727	0.833275	YBR064W
338.457	-1.94918	0.16822	-11.5871	4.793e-31	3.00597e-30	YBR065C
133.176	-0.558591	0.181715	-3.074	0.0021121	0.0025974	YBR066C
971.262	-0.950368	0.152768	-6.221	4.93983e-10	7.03767e-10	YBR067C
4076.02	-0.876584	0.119209	-7.35336	1.93286e-13	3.09362e-13	YBR068C
1465.6	-1.17467	0.12557	-9.3547	8.38375e-21	1.97933e-20	YBR069C
126.597	-2.13006	0.269886	-7.89241	2.96395e-15	5.07451e-15	YBR070C
370.663	-1.29267	0.132326	-9.76884	1.5319e-22	4.08279e-22	YBR071W
2.86962	-1.85086	1.5836	-1.16876	0.242499	0.273088	YBR072C-A
96.4429	-2.00076	0.455376	-4.39364	1.11466e-05	1.44158e-05	YBR072W
667.923	-1.29322	0.12934	-9.99863	1.54524e-23	4.49406e-23	YBR073W
583.339	-2.02459	0.162713	-12.4427	1.53206e-35	1.74122e-34	YBR074W
55.2106	-1.38942	0.331445	-4.192	2.76507e-05	3.55075e-05	YBR076C-A
8.90573	-2.05884	0.900873	-2.28538	0.0222907	0.0264902	YBR076W
179.564	-1.89451	0.228653	-8.28553	1.17589e-16	2.14589e-16	YBR077C
2712.32	-1.16253	0.15624	-7.44064	1.00197e-13	1.61637e-13	YBR078W
2415.4	-1.576	0.143888	-10.9529	6.43509e-28	2.86467e-27	YBR079C
849.52	-1.80417	0.14556	-12.3946	2.79469e-35	3.07463e-34	YBR080C
946.935	-1.61737	0.147784	-10.9441	7.09195e-28	3.1485e-27	YBR081C
1522.74	-1.77035	0.128166	-13.813	2.12683e-43	7.39298e-42	YBR082C
286.157	-1.07145	0.185005	-5.79148	6.97678e-09	9.64937e-09	YBR083W
1252.58	-1.78628	0.144241	-12.384	3.18914e-35	3.46733e-34	YBR084C-A
915.944	-1.92507	0.142207	-13.5372	9.43776e-42	2.4572e-40	YBR084W
361.527	-1.83708	0.156322	-11.7519	6.90341e-32	4.84053e-31	YBR085C-A
23.637	-2.50726	0.521578	-4.80706	1.53165e-06	2.01192e-06	YBR085W
937.424	-2.17359	0.150486	-14.4438	2.74327e-47	1.60065e-45	YBR086C
385.388	-1.96202	0.180524	-10.8685	1.62874e-27	6.96128e-27	YBR087W
225.252	-1.38964	0.199935	-6.95044	3.64157e-12	5.53434e-12	YBR088C
40.6161	-2.11647	0.418005	-5.06326	4.12157e-07	5.47894e-07	YBR089C-A
2.28734	-3.79172	1.5412	-2.46024	0.0138844	0.0166393	YBR089W
22.2881	-0.36391	0.390301	-0.932383	0.351139	0.388404	YBR090C
106.472	-1.60567	0.270509	-5.93573	2.92537e-09	4.07532e-09	YBR091C
211.938	-2.15374	0.184846	-11.6515	2.25363e-31	1.48164e-30	YBR092C
91.2864	-1.69493	0.219238	-7.73099	1.06713e-14	1.78446e-14	YBR093C
415.34	-1.95061	0.163915	-11.9002	1.18104e-32	9.03756e-32	YBR094W
561.056	-1.53327	0.136025	-11.272	1.80488e-29	9.51199e-29	YBR095C
246.989	-1.74535	0.197435	-8.8401	9.56328e-19	1.95361e-18	YBR096W
485.313	-1.58254	0.190926	-8.28873	1.14462e-16	2.09116e-16	YBR097W
182.623	-1.90372	0.223854	-8.50431	1.82686e-17	3.48265e-17	YBR098W
75.5653	-0.892511	0.237648	-3.7556	0.000172927	0.000218458	YBR099C
4025.11	-1.52059	0.11148	-13.64	2.31527e-42	6.7546e-41	YBR101C
534.772	-1.6358	0.148398	-11.0231	2.95744e-28	1.36489e-27	YBR102C
0.252838	0.600378	3.30554	0.181627	0.855875	0.885972	YBR103C-A
509.247	-1.52876	0.148816	-10.2728	9.34404e-25	3.02893e-24	YBR103W
548.992	-1.56782	0.177869	-8.81446	1.20265e-18	2.44002e-18	YBR104W
634.711	-1.64111	0.115112	-14.2567	4.07312e-46	2.07952e-44	YBR105C
842.401	-1.53767	0.159203	-9.6585	4.52444e-22	1.16086e-21	YBR106W
97.0043	-1.61562	0.271462	-5.95154	2.65627e-09	3.70675e-09	YBR107C
173.417	-1.75094	0.211291	-8.28688	1.1626e-16	2.12283e-16	YBR108W
516.392	-1.40069	0.173452	-8.07539	6.72592e-16	1.18283e-15	YBR109C
17.4307	-1.53529	0.51225	-2.99715	0.0027252	0.00334257	YBR109W-A
543.275	-1.74943	0.172957	-10.1148	4.74877e-24	1.43889e-23	YBR110W
202.205	-1.94884	0.219563	-8.87598	6.9319e-19	1.43173e-18	YBR111C
101.973	-1.69876	0.279772	-6.07193	1.26384e-09	1.78114e-09	YBR111W-A
438.585	-2.24473	0.192082	-11.6863	1.49727e-31	1.00769e-30	YBR112C
1.49023	-2.87118	1.63626	-1.75472	0.0793075	0.0919905	YBR113W
237.87	-1.7848	0.148601	-12.0106	3.12388e-33	2.56143e-32	YBR114W
1182.22	-1.14825	0.148619	-7.72615	1.10852e-14	1.85225e-14	YBR115C
0.364068	-2.23667	2.5842	-0.865517	0.386755	0.426789	YBR116C
10.954	-4.40765	1.10833	-3.97683	6.98409e-05	8.89689e-05	YBR117C
2227.94	-0.94521	0.13201	-7.16015	8.05912e-13	1.25426e-12	YBR118W
292.378	-1.20433	0.16334	-7.37311	1.66692e-13	2.67452e-13	YBR119W
169.597	-1.63736	0.207608	-7.88678	3.10072e-15	5.30229e-15	YBR120C
1261.16	-1.962	0.253695	-7.73368	1.04478e-14	1.74754e-14	YBR121C
0	NA	NA	NA	NA	NA	YBR121C-A
506.743	-1.72834	0.162661	-10.6254	2.27062e-26	8.56233e-26	YBR122C
320.655	-1.76781	0.204278	-8.65395	4.97489e-18	9.73965e-18	YBR123C
0.577666	-2.19114	2.2208	-0.986646	0.323816	0.359216	YBR124W
402.897	-1.58517	0.148979	-10.6403	1.93605e-26	7.34306e-26	YBR125C
894.5	-1.35753	0.147964	-9.17472	4.52754e-20	1.01815e-19	YBR126C
5.89534	0.309493	0.931406	0.332286	0.739673	0.784356	YBR126W-A
0.86823	0	2.17316	0	1	1	YBR126W-B
1400.73	-1.37148	0.131927	-10.3957	2.59251e-25	8.78738e-25	YBR127C
63.8397	-1.96357	0.349433	-5.61932	1.91709e-08	2.6259e-08	YBR128C
362.69	-1.60285	0.162691	-9.85214	6.7102e-23	1.84248e-22	YBR129C
866.433	-1.43494	0.14131	-10.1545	3.16356e-24	9.74263e-24	YBR130C
0.0364266	0	5.2679	0	1	1	YBR131C-A
371.161	-1.75977	0.162528	-10.8275	2.55098e-27	1.07e-26	YBR131W
323.253	-1.64704	0.195318	-8.43261	3.38031e-17	6.33687e-17	YBR132C
450.006	-1.53023	0.142646	-10.7275	7.56507e-27	2.99623e-26	YBR133C
1.23378	-0.660142	1.39202	-0.474234	0.635333	0.67997	YBR134W
139.199	-1.64333	0.208834	-7.86909	3.57228e-15	6.0905e-15	YBR135W
494.533	-1.90657	0.161312	-11.8191	3.10929e-32	2.2602e-31	YBR136W
240.098	-1.81421	0.239704	-7.56852	3.77497e-14	6.19212e-14	YBR137W
220.97	-1.65854	0.216906	-7.64636	2.06756e-14	3.4215e-14	YBR138C
412.906	-1.65551	0.185482	-8.92541	4.44045e-19	9.27695e-19	YBR139W
1183.36	-1.55114	0.155991	-9.94378	2.68448e-23	7.64072e-23	YBR140C
172.593	-1.77169	0.208732	-8.48785	2.10488e-17	3.99749e-17	YBR141C
6.80395	-2.57544	1.40146	-1.83769	0.0661086	0.0770363	YBR141W-A
812.573	-1.78246	0.157959	-11.2843	1.56879e-29	8.30797e-29	YBR142W
1746.21	-1.87525	0.141156	-13.285	2.8288e-40	5.85006e-39	YBR143C
2.15676	0.550608	1.75449	0.313828	0.753652	0.797456	YBR144C
352.59	-0.086225	0.201229	-0.428493	0.668293	0.712446	YBR145W
489.081	-1.48818	0.163728	-9.08931	9.96718e-20	2.18429e-19	YBR146W
61.825	-1.68413	0.402474	-4.18445	2.85862e-05	3.66727e-05	YBR147W
58.2972	-2.07189	0.389004	-5.32613	1.00326e-07	1.35293e-07	YBR148W
540.046	-1.32113	0.165887	-7.96401	1.66556e-15	2.88483e-15	YBR149W
412.616	-1.32756	0.175823	-7.55056	4.33405e-14	7.08253e-14	YBR150C
651.802	-1.59238	0.150931	-10.5504	5.05592e-26	1.8448e-25	YBR151W
173.132	-1.85252	0.206233	-8.98269	2.6422e-19	5.58795e-19	YBR152W
268.953	-1.59686	0.172879	-9.23688	2.53782e-20	5.80288e-20	YBR153W
933.715	-1.4616	0.134375	-10.877	1.48367e-27	6.3788e-27	YBR154C
357.037	-2.0635	0.143633	-14.3665	8.39699e-47	4.65037e-45	YBR155W
202.031	-1.92423	0.199403	-9.64995	4.91818e-22	1.25843e-21	YBR156C
218.015	-0.630004	0.168418	-3.74072	0.000183491	0.000231579	YBR157C
1025.61	-1.29463	0.152962	-8.46375	2.58912e-17	4.88874e-17	YBR158W
631.268	-1.51921	0.15308	-9.92426	3.26505e-23	9.20495e-23	YBR159W
501.258	-2.19173	0.160326	-13.6705	1.52368e-42	4.58858e-41	YBR160W
198.08	-1.79302	0.187545	-9.56048	1.17206e-21	2.91566e-21	YBR161W
1491.26	-1.61665	0.144556	-11.1835	4.90876e-29	2.45438e-28	YBR162C
154.542	-2.12021	0.215601	-9.83399	8.03702e-23	2.19207e-22	YBR162W-A
312.687	-1.74431	0.184826	-9.43758	3.81485e-21	9.16884e-21	YBR163W
438.349	-1.60836	0.17789	-9.04132	1.54792e-19	3.34283e-19	YBR164C
376.995	-1.38367	0.165671	-8.3519	6.71723e-17	1.24108e-16	YBR165W
746.58	-1.5002	0.149075	-10.0633	8.02243e-24	2.38086e-23	YBR166C
112.517	-1.88159	0.299935	-6.27332	3.53421e-10	5.05495e-10	YBR167C
201.999	-2.02249	0.230008	-8.79316	1.45415e-18	2.93118e-18	YBR168W
770.013	-2.66346	0.160074	-16.6389	3.64018e-62	1.69918e-59	YBR169C
631.933	-1.50199	0.155856	-9.63703	5.5781e-22	1.42172e-21	YBR170C
413.017	-2.03547	0.177184	-11.4879	1.5179e-30	9.02594e-30	YBR171W
1440.38	-1.68713	0.131254	-12.8539	8.1762e-38	1.27826e-36	YBR172C
353.417	-1.52474	0.174948	-8.71541	2.89696e-18	5.74034e-18	YBR173C
4.20559	-1.2175	0.958719	-1.26992	0.204112	0.231534	YBR174C
228.964	-1.77759	0.208634	-8.52014	1.59358e-17	3.04593e-17	YBR175W
351.485	-2.00746	0.173983	-11.5383	8.46043e-31	5.17687e-30	YBR176W
467.637	-2.5205	0.19272	-13.0785	4.36735e-39	7.99457e-38	YBR177C
1.47092	1.09316	1.68245	0.649745	0.515857	0.560708	YBR178W
739.515	-1.80147	0.133011	-13.5438	8.62446e-42	2.26349e-40	YBR179C
6.69963	-1.45567	0.793114	-1.83538	0.0664489	0.0774053	YBR180W
704.04	-2.07804	0.172979	-12.0133	3.02645e-33	2.49091e-32	YBR181C
82.386	-1.13149	0.245528	-4.60837	4.0583e-06	5.28306e-06	YBR182C
1.8103	0.643645	1.46664	0.438858	0.660765	0.705111	YBR182C-A
117.675	-1.1428	0.219004	-5.2182	1.80672e-07	2.42045e-07	YBR183W
39.0489	-1.54183	0.441848	-3.48949	0.000483941	0.000604579	YBR184W
353.536	-1.78594	0.193839	-9.21353	3.15585e-20	7.18087e-20	YBR185C
7.70572	-3.27456	1.15301	-2.84	0.00451133	0.00549209	YBR186W
357.332	-2.47383	0.181432	-13.635	2.47935e-42	7.13768e-41	YBR187W
89.6755	-1.57711	0.283867	-5.55581	2.7633e-08	3.77549e-08	YBR188C
1583.02	-1.57919	0.191993	-8.22521	1.94843e-16	3.51741e-16	YBR189W
1.67496	-2.80823	1.65004	-1.70192	0.088771	0.102749	YBR190W
788.497	-1.65667	0.154224	-10.7419	6.46645e-27	2.57987e-26	YBR191W
0.0728059	0	5.2679	0	1	1	YBR191W-A
598.824	-1.48494	0.164413	-9.03178	1.68906e-19	3.6369e-19	YBR192W
200.683	-2.14298	0.237164	-9.03586	1.62724e-19	3.50678e-19	YBR193C
111.862	-1.67385	0.257949	-6.48905	8.63771e-11	1.25439e-10	YBR194W
252.518	-1.3587	0.190499	-7.13234	9.86734e-13	1.52767e-12	YBR195C
3878.26	-0.958451	0.141113	-6.79207	1.10537e-11	1.65149e-11	YBR196C
6.75918	-0.0325451	0.786275	-0.0413914	0.966984	0.990321	YBR196C-A
12.326	0.199856	0.476072	0.419803	0.674629	0.718615	YBR196C-B
120.59	-1.96398	0.239769	-8.19114	2.58767e-16	4.64189e-16	YBR197C
556.84	-1.53136	0.14493	-10.5662	4.27425e-26	1.57011e-25	YBR198C
1172.63	-1.28428	0.133947	-9.58791	8.98856e-22	2.2575e-21	YBR199W
485.442	-1.63267	0.149465	-10.9234	8.90848e-28	3.90718e-27	YBR200W
0.318639	-0.361414	2.87541	-0.125692	0.899976	0.925176	YBR200W-A
21.6569	-1.90748	0.458377	-4.16138	3.16328e-05	4.05493e-05	YBR201C-A
191.794	-1.51122	0.225576	-6.69938	2.093e-11	3.10506e-11	YBR201W
761.522	-1.8534	0.130829	-14.1666	1.4744e-45	6.98204e-44	YBR202W
415.704	-1.81621	0.169863	-10.6922	1.10729e-26	4.30723e-26	YBR203W
221.233	-2.33653	0.214435	-10.8962	1.20128e-27	5.2058e-27	YBR204C
406.334	-1.80577	0.183452	-9.84325	7.33073e-23	2.00781e-22	YBR205W
6.77868	-1.14327	0.79366	-1.4405	0.149726	0.171239	YBR206W
1124.15	-1.78255	0.149662	-11.9105	1.04325e-32	8.07778e-32	YBR207W
503.262	-1.62169	0.167243	-9.69662	3.11647e-22	8.08822e-22	YBR208C
4.05124	1.11691	1.52207	0.733815	0.463061	0.50714	YBR209W
171.484	-1.65033	0.224061	-7.36557	1.76398e-13	2.82886e-13	YBR210W
327.359	-1.22698	0.169699	-7.23035	4.81748e-13	7.57695e-13	YBR211C
544.616	-1.51707	0.15454	-9.81673	9.5391e-23	2.58557e-22	YBR212W
72.3438	-1.17768	0.239704	-4.91306	8.96672e-07	1.18331e-06	YBR213W
149.458	-1.23593	0.197568	-6.25573	3.9567e-10	5.65181e-10	YBR214W
364.216	-1.70507	0.169251	-10.0742	7.18354e-24	2.13967e-23	YBR215W
543.501	-1.55628	0.152785	-10.1861	2.28845e-24	7.16924e-24	YBR216C
127.552	-1.61602	0.237549	-6.80288	1.02548e-11	1.53353e-11	YBR217W
616.851	-1.64403	0.160226	-10.2607	1.05976e-24	3.41495e-24	YBR218C
1.39059	-2.83601	1.58494	-1.78935	0.0735582	0.0855039	YBR219C
286.979	-2.39887	0.213006	-11.262	2.02112e-29	1.05411e-28	YBR220C
782.914	-1.58365	0.15081	-10.501	8.54581e-26	3.04342e-25	YBR221C
0.0705783	0	5.2679	0	1	1	YBR221W-A
368.186	-1.49924	0.145031	-10.3374	4.77466e-25	1.58307e-24	YBR222C
153.396	-1.66146	0.199475	-8.32916	8.14205e-17	1.49798e-16	YBR223C
0	NA	NA	NA	NA	NA	YBR223W-A
3.44499	-1.95178	1.29191	-1.51077	0.130847	0.150067	YBR224W
365.733	-1.47696	0.185234	-7.97351	1.54225e-15	2.6748e-15	YBR225W
0.369552	-2.19868	2.57135	-0.855069	0.392513	0.432851	YBR226C
463.468	-2.14299	0.169927	-12.6112	1.83153e-36	2.29292e-35	YBR227C
164.053	-1.48666	0.216597	-6.86372	6.70887e-12	1.00996e-11	YBR228W
561.452	-1.86779	0.16583	-11.2633	1.99179e-29	1.04048e-28	YBR229C
102.204	-0.699259	0.289434	-2.41595	0.0156941	0.0187702	YBR230C
19.3585	-2.88862	0.83109	-3.4757	0.000509519	0.000635926	YBR230W-A
148.669	-1.88585	0.222237	-8.48574	2.14343e-17	4.06717e-17	YBR231C
0.599952	-1.32321	2.2408	-0.590507	0.554851	0.59933	YBR232C
201.274	-1.64058	0.191933	-8.54771	1.2555e-17	2.41031e-17	YBR233W
70.448	-2.33921	0.349405	-6.69484	2.1591e-11	3.2002e-11	YBR233W-A
555.675	-1.74634	0.167114	-10.45	1.46521e-25	5.09316e-25	YBR234C
420.707	-2.10892	0.176743	-11.9321	8.04999e-33	6.35346e-32	YBR235W
563.146	-1.94396	0.16272	-11.9467	6.75464e-33	5.37656e-32	YBR236C
540.707	-1.56646	0.15388	-10.1797	2.44218e-24	7.6362e-24	YBR237W
409.578	-1.09625	0.142026	-7.71868	1.17543e-14	1.96155e-14	YBR238C
175.877	-1.10521	0.183591	-6.01996	1.7446e-09	2.44708e-09	YBR239C
58.9834	-2.17385	0.384011	-5.6609	1.50581e-08	2.06776e-08	YBR240C
57.4662	-1.81534	0.340064	-5.33822	9.38646e-08	1.26658e-07	YBR241C
242.853	-2.02596	0.199596	-10.1503	3.3045e-24	1.01527e-23	YBR242W
323.876	-1.70535	0.194133	-8.78445	1.57134e-18	3.16349e-18	YBR243C
1443.82	-1.64718	0.126845	-12.9858	1.47387e-38	2.54135e-37	YBR244W
760.512	-1.81454	0.15156	-11.9724	4.95997e-33	4.01156e-32	YBR245C
316.063	-1.76146	0.181488	-9.70567	2.85185e-22	7.43095e-22	YBR246W
506.789	-1.96849	0.148411	-13.2638	3.75493e-40	7.64438e-39	YBR247C
1153.2	-1.24747	0.131552	-9.48268	2.47832e-21	6.01629e-21	YBR248C
1036.28	-1.27478	0.163592	-7.79239	6.5753e-15	1.10775e-14	YBR249C
67.4711	-2.36529	0.562327	-4.20625	2.59639e-05	3.33544e-05	YBR250W
387.655	-1.69225	0.166872	-10.141	3.63343e-24	1.11163e-23	YBR251W
137.527	-1.88633	0.249141	-7.57133	3.69411e-14	6.06101e-14	YBR252W
147.982	-1.5785	0.231993	-6.80409	1.01691e-11	1.52106e-11	YBR253W
179.719	-1.88839	0.225477	-8.37509	5.51807e-17	1.02358e-16	YBR254C
129.97	-1.28706	0.256295	-5.02179	5.11909e-07	6.79116e-07	YBR255C-A
500.763	-1.50794	0.148051	-10.1853	2.3061e-24	7.21762e-24	YBR255W
1505.09	-0.924269	0.15176	-6.09031	1.12689e-09	1.59123e-09	YBR256C
244.816	-1.62834	0.169713	-9.59463	8.42188e-22	2.12007e-21	YBR257W
109.763	-1.73661	0.239099	-7.26315	3.78174e-13	5.96948e-13	YBR258C
322.946	-1.96872	0.177436	-11.0954	1.32135e-28	6.33065e-28	YBR259W
337.459	-1.95428	0.18038	-10.8342	2.36988e-27	9.97241e-27	YBR260C
165.482	-2.31723	0.22259	-10.4103	2.22433e-25	7.59853e-25	YBR261C
219.685	-1.86052	0.211167	-8.81065	1.24423e-18	2.5197e-18	YBR262C
644.596	-1.50325	0.136459	-11.0161	3.19483e-28	1.47133e-27	YBR263W
88.867	-2.05743	0.307762	-6.68513	2.30714e-11	3.4173e-11	YBR264C
327.956	-2.22794	0.187083	-11.9089	1.06424e-32	8.22081e-32	YBR265W
0.450008	-1.32321	2.55851	-0.51718	0.605031	0.648708	YBR266C
644.985	-1.98855	0.153987	-12.9137	3.76527e-38	6.14655e-37	YBR267W
122.796	-1.46193	0.225738	-6.47622	9.40507e-11	1.3634e-10	YBR268W
110.461	-1.67336	0.263132	-6.35939	2.02554e-10	2.9169e-10	YBR269C
78.454	-2.38077	0.319333	-7.45543	8.95718e-14	1.44746e-13	YBR270C
243.728	-1.79729	0.198907	-9.03583	1.62755e-19	3.50678e-19	YBR271W
488.418	-1.72255	0.163032	-10.5658	4.29438e-26	1.57662e-25	YBR272C
456.352	-1.7543	0.169274	-10.3637	3.626e-25	1.2158e-24	YBR273C
312.689	-1.62105	0.1876	-8.64097	5.5739e-18	1.08863e-17	YBR274W
493.913	-1.86695	0.17184	-10.8645	1.70238e-27	7.25309e-27	YBR275C
437.071	-1.74777	0.172827	-10.1128	4.84613e-24	1.4655e-23	YBR276C
4.45158	-1.59313	1.1071	-1.43901	0.150146	0.17169	YBR277C
80.8027	-2.60132	0.349149	-7.45047	9.30099e-14	1.50227e-13	YBR278W
811.808	-1.65366	0.133714	-12.3671	3.93797e-35	4.20501e-34	YBR279W
248.929	-1.95424	0.207782	-9.40523	5.19169e-21	1.23959e-20	YBR280C
832.761	-1.44777	0.142759	-10.1414	3.6189e-24	1.10771e-23	YBR281C
206.991	-1.38492	0.193673	-7.15082	8.62636e-13	1.33935e-12	YBR282W
980.768	-1.79925	0.148561	-12.1112	9.21415e-34	8.18132e-33	YBR283C
82.5046	-0.594459	0.270396	-2.19848	0.0279151	0.03306	YBR284W
5.65281	-4.22042	1.35147	-3.12284	0.00179115	0.00220935	YBR285W
1087.94	-1.19654	0.130456	-9.172	4.64317e-20	1.04344e-19	YBR286W
1132.14	-1.48362	0.138047	-10.7472	6.10848e-27	2.44751e-26	YBR287W
529.15	-1.43511	0.157857	-9.09122	9.79335e-20	2.14836e-19	YBR288C
279.198	-1.25862	0.189276	-6.64967	2.93748e-11	4.33915e-11	YBR289W
692.741	-1.34396	0.142807	-9.41099	4.91465e-21	1.17488e-20	YBR290W
89.709	-2.04184	0.299269	-6.82274	8.93195e-12	1.33815e-11	YBR291C
8.09484	-2.68812	1.19679	-2.2461	0.0246977	0.0293027	YBR292C
341.487	-1.18384	0.186264	-6.35572	2.07459e-10	2.98556e-10	YBR293W
35.7766	-0.931393	0.379196	-2.45623	0.0140403	0.01682	YBR294W
509.4	-1.44838	0.151464	-9.56252	1.14919e-21	2.86202e-21	YBR295W
86.8066	-2.60466	0.239125	-10.8925	1.25206e-27	5.40792e-27	YBR296C
4.07841	-1.83942	1.53904	-1.19518	0.232017	0.261768	YBR296C-A
195.151	-1.79254	0.221544	-8.09111	5.91236e-16	1.04256e-15	YBR297W
104.402	-1.6752	0.280658	-5.96882	2.38969e-09	3.33903e-09	YBR298C
0.325884	0.600379	2.73045	0.219883	0.825962	0.862247	YBR298C-A
9.86405	-3.96315	1.28789	-3.07723	0.00208934	0.00257086	YBR299W
1.56203	-2.21556	1.86322	-1.18911	0.234398	0.264284	YBR300C
3.04943	-3.27029	1.47312	-2.21997	0.0264205	0.0313127	YBR301W
19.8355	-1.59524	0.466738	-3.41785	0.000631171	0.000786107	YBR302C
240.469	-2.19968	0.204134	-10.7757	4.48528e-27	1.82171e-26	YCL001W
17.6254	-1.63699	0.559914	-2.92364	0.00345968	0.00422994	YCL001W-A
11.2474	-1.52924	0.700461	-2.18319	0.029022	0.0343585	YCL001W-B
214.924	-2.30301	0.23266	-9.89862	4.22062e-23	1.1767e-22	YCL002C
194.444	-1.52366	0.215576	-7.06785	1.57354e-12	2.42183e-12	YCL004W
211.203	-1.74921	0.207776	-8.41876	3.80476e-17	7.11216e-17	YCL005W
162.038	-1.67849	0.223036	-7.52563	5.24686e-14	8.54642e-14	YCL005W-A
3.15937	-2.22922	1.09323	-2.03912	0.0414382	0.0487487	YCL007C
143.054	-1.84064	0.229287	-8.02767	9.9343e-16	1.73076e-15	YCL008C
268.244	-1.03536	0.156592	-6.61187	3.79505e-11	5.58952e-11	YCL009C
297.296	-1.695	0.189229	-8.9574	3.32414e-19	6.98722e-19	YCL010C
863.055	-1.86073	0.131155	-14.1873	1.09841e-45	5.35681e-44	YCL011C
46.4284	-2.45419	0.406265	-6.04086	1.53296e-09	2.15578e-09	YCL012C
448.619	-1.86795	0.153351	-12.1809	3.92888e-34	3.63158e-33	YCL014W
228.468	-2.00115	0.205137	-9.75521	1.75239e-22	4.64579e-22	YCL016C
1010.21	-1.42998	0.132856	-10.7633	5.12742e-27	2.06965e-26	YCL017C
6.1913	-1.94398	0.93253	-2.08463	0.0371025	0.0437267	YCL018W
211.252	-0.332445	0.325298	-1.02197	0.306795	0.341493	YCL019W
0	NA	NA	NA	NA	NA	YCL020W
20.7349	-0.714897	0.391521	-1.82595	0.0678581	0.0789906	YCL021W-A
0.536387	0	2.46721	0	1	1	YCL022C
0.944593	-1.86062	1.83846	-1.01205	0.311512	0.34639	YCL023C
221.183	-1.71778	0.184791	-9.29582	1.46072e-20	3.39226e-20	YCL024W
748.819	-1.27979	0.160753	-7.9612	1.70372e-15	2.94936e-15	YCL025C
1254.01	-1.57904	0.147498	-10.7055	9.5873e-27	3.75393e-26	YCL026C-A
1251.6	-1.4778	0.155789	-9.48587	2.40364e-21	5.84584e-21	YCL026C-B
293.251	-1.37764	0.215989	-6.37827	1.79099e-10	2.58027e-10	YCL027W
332.561	-1.58259	0.175266	-9.02964	1.72238e-19	3.70256e-19	YCL028W
294.097	-1.56763	0.16461	-9.52327	1.67821e-21	4.13075e-21	YCL029C
1019.53	-0.747258	0.17875	-4.18047	2.90909e-05	3.73128e-05	YCL030C
1191.24	-1.43154	0.133838	-10.696	1.06252e-26	4.1454e-26	YCL031C
362.707	-1.60283	0.180409	-8.88439	6.42749e-19	1.33049e-18	YCL032W
64.5807	-1.47871	0.315416	-4.68814	2.75695e-06	3.60262e-06	YCL033C
332.162	-1.84127	0.182241	-10.1035	5.33168e-24	1.60491e-23	YCL034W
248.661	-1.40196	0.191714	-7.31276	2.61707e-13	4.15817e-13	YCL035C
156.291	-1.64953	0.205241	-8.03704	9.20325e-16	1.60854e-15	YCL036W
938.324	-1.50921	0.142795	-10.569	4.14769e-26	1.52791e-25	YCL037C
167.666	-1.67798	0.198953	-8.43405	3.33901e-17	6.26485e-17	YCL038C
253.878	-1.56216	0.175765	-8.88775	6.23605e-19	1.29209e-18	YCL039W
558.576	-0.423967	0.158911	-2.66796	0.00763138	0.00923367	YCL040W
1.04564	-2.21498	1.95114	-1.13523	0.256281	0.287765	YCL041C
0.89257	-0.908043	1.84911	-0.49107	0.623377	0.667612	YCL042W
1261.8	-1.35157	0.144758	-9.33674	9.9349e-21	2.33374e-20	YCL043C
211.499	-1.71711	0.194736	-8.81761	1.16931e-18	2.37386e-18	YCL044C
1002.12	-1.50094	0.132969	-11.2879	1.50566e-29	7.9931e-29	YCL045C
0.178004	0	3.70206	0	1	1	YCL046W
219.784	-2.26646	0.246381	-9.19901	3.61271e-20	8.18339e-20	YCL047C
21.6813	-3.35714	0.923047	-3.63703	0.000275803	0.000346544	YCL048W
2.05197	-1.6967	1.41339	-1.20045	0.229966	0.2596	YCL048W-A
176.928	-1.30378	0.184405	-7.07021	1.54696e-12	2.38205e-12	YCL049C
1588.36	-1.85694	0.113949	-16.2962	1.04993e-59	4.03604e-57	YCL050C
460.506	-1.69537	0.159943	-10.5998	2.98524e-26	1.11287e-25	YCL051W
652.638	-1.30599	0.14338	-9.10859	8.34569e-20	1.84254e-19	YCL052C
1447.29	-1.6652	0.135776	-12.2644	1.40687e-34	1.38047e-33	YCL054W
439.179	-1.41604	0.163216	-8.6759	4.10275e-18	8.0636e-18	YCL055W
106.823	-2.49875	0.313946	-7.95915	1.73229e-15	2.99802e-15	YCL056C
100.795	-2.24293	0.368071	-6.09373	1.10313e-09	1.55836e-09	YCL057C-A
762.716	-1.6138	0.149483	-10.7958	3.60197e-27	1.48698e-26	YCL057W
12.4367	-1.58123	0.775691	-2.03847	0.0415026	0.0488156	YCL058C
66.546	-1.64731	0.269536	-6.11163	9.86182e-10	1.39466e-09	YCL058W-A
441.639	-2.08615	0.161099	-12.9495	2.36527e-38	3.94683e-37	YCL059C
423.688	-1.47	0.148292	-9.91288	3.6595e-23	1.02507e-22	YCL061C
231.354	-2.16963	0.198363	-10.9377	7.6087e-28	3.36193e-27	YCL063W
48.2823	-0.318374	0.426301	-0.746828	0.455168	0.498997	YCL064C
0	NA	NA	NA	NA	NA	YCL065W
0	NA	NA	NA	NA	NA	YCL066W
0.0611056	0	5.2679	0	1	1	YCL067C
21.2304	-1.29181	0.494321	-2.6133	0.00896732	0.0108221	YCL068C
0	NA	NA	NA	NA	NA	YCL069W
0.156016	-1.3232	4.52352	-0.292515	0.769893	0.812147	YCL073C
0.0521397	0	5.2679	0	1	1	YCL076W
0.197839	0	3.56986	0	1	1	YCR001W
770.116	-1.57981	0.141294	-11.181	5.05058e-29	2.52143e-28	YCR002C
282.166	-1.87588	0.177811	-10.5498	5.08788e-26	1.85543e-25	YCR003W
502.516	-2.15605	0.14962	-14.4102	4.46718e-47	2.56079e-45	YCR004C
2822.97	-0.991234	0.212792	-4.65823	3.18946e-06	4.15865e-06	YCR005C
36.7888	-4.03941	0.564667	-7.1536	8.45297e-13	1.31305e-12	YCR006C
42.8089	-1.02222	0.390927	-2.61486	0.00892641	0.0107767	YCR007C
611.103	-2.12113	0.171562	-12.3637	4.11018e-35	4.38173e-34	YCR008W
664.738	-1.74348	0.143505	-12.1493	5.78658e-34	5.2741e-33	YCR009C
5.97437	-0.24504	0.697907	-0.351107	0.725508	0.770676	YCR010C
782.091	-1.72304	0.155121	-11.1077	1.15061e-28	5.55746e-28	YCR011C
9221.78	-0.871785	0.141911	-6.14318	8.08838e-10	1.14658e-09	YCR012W
2.07237	-2.189	1.39031	-1.57446	0.11538	0.132783	YCR013C
229.226	-1.69859	0.175265	-9.69156	3.27484e-22	8.48239e-22	YCR014C
240.69	-1.61823	0.182146	-8.88425	6.43522e-19	1.33167e-18	YCR015C
424.803	-1.70101	0.157726	-10.7846	4.07168e-27	1.6672e-26	YCR016W
1024.97	-1.86965	0.1468	-12.736	3.72967e-37	5.21914e-36	YCR017C
160.683	-1.77604	0.226085	-7.85561	3.97819e-15	6.76665e-15	YCR018C
4.89073	-0.357725	1.28165	-0.279113	0.780158	0.821119	YCR018C-A
302.682	-1.61737	0.188424	-8.5837	9.18656e-18	1.77249e-17	YCR019W
30.2843	-0.533825	0.413956	-1.28957	0.1972	0.223888	YCR020C
64.0496	-1.90514	0.32365	-5.8864	3.94694e-09	5.48442e-09	YCR020C-A
114.08	-1.52066	0.265278	-5.73231	9.90696e-09	1.36644e-08	YCR020W-B
2616.99	-1.70321	0.192947	-8.82731	1.07222e-18	2.1815e-18	YCR021C
6.43716	-0.234376	0.72581	-0.322916	0.746759	0.790807	YCR022C
653.872	-1.60125	0.157323	-10.1781	2.48376e-24	7.75878e-24	YCR023C
374.021	-2.07525	0.157689	-13.1604	1.48287e-39	2.80885e-38	YCR024C
724.11	-1.40591	0.169134	-8.31245	9.37451e-17	1.71941e-16	YCR024C-A
493.676	-1.63363	0.17452	-9.36069	7.92208e-21	1.87575e-20	YCR024C-B
9.19495	-0.840568	0.602311	-1.39557	0.162843	0.185786	YCR025C
770.651	-1.68103	0.137324	-12.2414	1.8689e-34	1.79607e-33	YCR026C
262.463	-2.12185	0.207516	-10.225	1.53236e-24	4.86589e-24	YCR027C
438.849	-1.75964	0.158368	-11.1111	1.1079e-28	5.36307e-28	YCR028C
352.217	-1.63463	0.186671	-8.75672	2.01007e-18	4.01706e-18	YCR028C-A
576.874	-1.26024	0.159747	-7.88895	3.04745e-15	5.21611e-15	YCR030C
931.18	-1.47894	0.171133	-8.64206	5.52107e-18	1.07928e-17	YCR031C
684.037	-1.64293	0.162805	-10.0914	6.02914e-24	1.80653e-23	YCR032W
933.847	-1.54053	0.162445	-9.48337	2.46212e-21	5.98585e-21	YCR033W
512.767	-1.8528	0.174609	-10.6111	2.64496e-26	9.92808e-26	YCR034W
873.758	-1.73524	0.144161	-12.0368	2.27608e-33	1.9045e-32	YCR035C
420.194	-1.82256	0.168258	-10.8319	2.42964e-27	1.02107e-26	YCR036W
741.666	-1.98616	0.139209	-14.2675	3.49032e-46	1.796e-44	YCR037C
113.42	-1.42901	0.263033	-5.43283	5.5468e-08	7.51884e-08	YCR038C
0	NA	NA	NA	NA	NA	YCR038W-A
0	NA	NA	NA	NA	NA	YCR039C
0	NA	NA	NA	NA	NA	YCR040W
5.38872	-0.68728	1.07945	-0.636697	0.524322	0.568799	YCR041W
998.372	-1.74981	0.140849	-12.4233	1.9534e-35	2.18962e-34	YCR042C
224.448	-1.9998	0.208696	-9.58233	9.48789e-22	2.37743e-21	YCR043C
293.214	-1.81364	0.198993	-9.1141	7.93231e-20	1.75483e-19	YCR044C
3.6977	-0.878961	1.0342	-0.849897	0.395382	0.435647	YCR045C
30.7823	-1.67171	0.44638	-3.74502	0.000180376	0.000227736	YCR045W-A
117.591	-2.00016	0.232791	-8.59208	8.54116e-18	1.64991e-17	YCR046C
181.089	-1.9231	0.210922	-9.11758	7.68235e-20	1.70241e-19	YCR047C
0.901582	-1.8359	1.8068	-1.01611	0.309579	0.344416	YCR047W-A
135.664	-1.9286	0.221711	-8.69868	3.35753e-18	6.63485e-18	YCR048W
0.156702	0	4.54227	0	1	1	YCR049C
0.935382	0.520934	1.8707	0.27847	0.780652	0.821507	YCR050C
226.466	-1.82947	0.191124	-9.57216	1.04693e-21	2.61534e-21	YCR051W
372.311	-1.6198	0.176807	-9.1614	5.12276e-20	1.14687e-19	YCR052W
1589.29	-1.48569	0.143896	-10.3248	5.44387e-25	1.79494e-24	YCR053W
462.375	-1.38861	0.158389	-8.76709	1.83348e-18	3.67315e-18	YCR054C
1502.29	-1.73098	0.124093	-13.9491	3.18662e-44	1.25449e-42	YCR057C
128.223	-1.67129	0.222657	-7.50609	6.09202e-14	9.90086e-14	YCR059C
75.7928	-1.52603	0.288856	-5.28302	1.2707e-07	1.70935e-07	YCR060W
90.9399	-1.63915	0.226007	-7.25264	4.08723e-13	6.44547e-13	YCR061W
86.2105	-2.51285	0.28428	-8.83935	9.6274e-19	1.96548e-18	YCR063W
5.97364	-1.09389	1.13661	-0.962407	0.335845	0.372117	YCR064C
310.806	-1.55672	0.175788	-8.85569	8.31676e-19	1.70644e-18	YCR065W
302.811	-1.92399	0.185772	-10.3567	3.9005e-25	1.30449e-24	YCR066W
902.415	-1.61641	0.149167	-10.8362	2.31814e-27	9.77358e-27	YCR067C
246.563	-2.10315	0.200245	-10.5029	8.37862e-26	2.98877e-25	YCR068W
280.633	-1.42462	0.180208	-7.90543	2.67005e-15	4.58094e-15	YCR069W
228.017	-1.26415	0.19125	-6.60993	3.84505e-11	5.6606e-11	YCR071C
486.755	-1.66031	0.152974	-10.8536	1.91743e-27	8.13662e-27	YCR072C
351.274	-2.08829	0.170721	-12.2322	2.09134e-34	1.99516e-33	YCR073C
114.718	-1.94554	0.25462	-7.64095	2.15633e-14	3.56389e-14	YCR073W-A
103.228	-2.37898	0.364203	-6.53203	6.48846e-11	9.46686e-11	YCR075C
42.3882	-1.28414	0.404918	-3.17136	0.00151729	0.00187545	YCR075W-A
104.723	-2.89901	0.365164	-7.93892	2.03941e-15	3.52115e-15	YCR076C
820.784	-1.66182	0.128846	-12.8977	4.63898e-38	7.46693e-37	YCR077C
265.644	-2.0591	0.192263	-10.7098	9.15557e-27	3.59134e-26	YCR079W
1.9295	-0.361415	1.86598	-0.193687	0.846421	0.879436	YCR081C-A
506.209	-1.70087	0.163858	-10.3802	3.0524e-25	1.02822e-24	YCR081W
295.998	-1.23697	0.181182	-6.82724	8.65662e-12	1.2978e-11	YCR082W
88.2475	-1.71846	0.296679	-5.79233	6.9417e-09	9.60288e-09	YCR083W
491.43	-1.85433	0.160027	-11.5876	4.76431e-31	2.99085e-30	YCR084C
0.946703	-1.32321	1.96228	-0.674323	0.500106	0.544881	YCR085W
70.149	-2.15288	0.329056	-6.54257	6.04696e-11	8.83453e-11	YCR086W
103.341	-2.54368	0.27259	-9.33153	1.04356e-20	2.44695e-20	YCR087C-A
2.26861	0.0693868	1.32692	0.0522918	0.958296	0.981886	YCR087W
395.947	-1.47252	0.151172	-9.74068	2.02204e-22	5.34115e-22	YCR088W
169.372	-1.74437	0.233401	-7.4737	7.79689e-14	1.26245e-13	YCR089W
177.924	-1.8359	0.246652	-7.44327	9.82204e-14	1.58526e-13	YCR090C
109.821	-2.21224	0.316951	-6.97975	2.95699e-12	4.51177e-12	YCR091W
468.042	-1.42514	0.153166	-9.30459	1.34507e-20	3.13146e-20	YCR092C
2535.45	-1.88372	0.136365	-13.8137	2.10589e-43	7.35935e-42	YCR093W
261.583	-1.70546	0.185242	-9.20667	3.36385e-20	7.63025e-20	YCR094W
459.248	-1.75945	0.157866	-11.1452	7.56034e-29	3.72319e-28	YCR095C
28.7325	-1.78288	0.40834	-4.36616	1.26448e-05	1.63405e-05	YCR095W-A
0.120464	0	4.59674	0	1	1	YCR096C
154.744	-1.54963	0.222619	-6.96093	3.38031e-12	5.14566e-12	YCR097W
1.72504	-2.79877	1.7036	-1.64285	0.100414	0.115957	YCR097W-A
205.329	-0.863918	0.184843	-4.6738	2.95678e-06	3.85988e-06	YCR098C
45.4628	-1.40297	0.370774	-3.78389	0.000154398	0.000195239	YCR099C
131.512	-1.22046	0.236495	-5.16061	2.46148e-07	3.28818e-07	YCR100C
141.365	-1.28991	0.20815	-6.19704	5.75344e-10	8.18431e-10	YCR101C
1919.33	-1.5207	0.128719	-11.8141	3.30145e-32	2.39456e-31	YCR102C
34.7811	-1.70038	0.410834	-4.13885	3.49045e-05	4.46994e-05	YCR102W-A
7.15603	-0.832321	0.974204	-0.854359	0.392906	0.433211	YCR104W
45.7418	-2.23711	0.26789	-8.35086	6.77695e-17	1.25176e-16	YCR105W
918.028	-1.90344	0.146136	-13.0252	8.8024e-39	1.55891e-37	YCR106W
245.007	-1.84633	0.205095	-9.00232	2.21005e-19	4.71212e-19	YCR107W
0	NA	NA	NA	NA	NA	YCR108C
348.689	-1.84991	0.165803	-11.1573	6.59675e-29	3.26837e-28	YDL001W
269.597	-1.9183	0.185684	-10.331	5.10404e-25	1.688e-24	YDL002C
453.941	-1.40756	0.155478	-9.05308	1.3899e-19	3.0126e-19	YDL003W
456.222	-1.4907	0.188612	-7.90353	2.71106e-15	4.65007e-15	YDL004W
423.234	-1.68858	0.159575	-10.5817	3.62197e-26	1.33726e-25	YDL005C
338.683	-1.62282	0.165135	-9.82721	8.59712e-23	2.338e-22	YDL006W
0.188245	-1.3232	4.26898	-0.309957	0.756594	0.800055	YDL007C-A
1378.76	-1.6898	0.137318	-12.3057	8.44115e-35	8.56567e-34	YDL007W
130.414	-2.13366	0.257551	-8.28439	1.18715e-16	2.16583e-16	YDL008W
4.51203	-1.9543	1.07037	-1.82581	0.0678785	0.0790002	YDL009C
224.184	-1.78999	0.187847	-9.52901	1.58785e-21	3.91717e-21	YDL010W
0.193378	0	3.59862	0	1	1	YDL011C
149.715	-1.46864	0.19442	-7.55395	4.22257e-14	6.90553e-14	YDL012C
517.272	-1.52266	0.147415	-10.329	5.2074e-25	1.72044e-24	YDL013W
1133.06	-2.26337	0.139645	-16.208	4.42658e-59	1.60709e-56	YDL014W
688.979	-1.51535	0.137933	-10.9861	4.45583e-28	2.02074e-27	YDL015C
32.1375	-1.49493	0.401188	-3.72627	0.000194336	0.000245219	YDL016C
373.78	-1.57742	0.182537	-8.64161	5.54279e-18	1.08287e-17	YDL017W
171.918	-2.20247	0.244895	-8.99354	2.39401e-19	5.08279e-19	YDL018C
685.774	-1.86973	0.156552	-11.9432	7.04347e-33	5.57928e-32	YDL019C
4165.99	-0.533159	0.109155	-4.88441	1.03741e-06	1.36711e-06	YDL020C
53.7595	-0.595462	0.303076	-1.96473	0.0494459	0.05795	YDL021W
0.859252	-1.84245	2.01927	-0.912432	0.361541	0.399505	YDL022C-A
1630.96	-1.45418	0.128104	-11.3516	7.28499e-30	4.00399e-29	YDL022W
0.834364	-0.361415	2.00956	-0.179848	0.857272	0.887137	YDL023C
44.2721	-1.98907	0.377876	-5.26382	1.41093e-07	1.89487e-07	YDL024C
1441.37	-2.00826	0.140495	-14.2942	2.37955e-46	1.24403e-44	YDL025C
1.63949	-2.56442	2.03434	-1.26057	0.207465	0.235135	YDL025W-A
2.12648	-3.79796	1.50852	-2.51767	0.0118134	0.0142017	YDL026W
281.406	-1.15855	0.187856	-6.16721	6.95062e-10	9.86583e-10	YDL027C
528.33	-1.5221	0.143578	-10.6012	2.94099e-26	1.097e-25	YDL028C
835.487	-1.41272	0.155171	-9.10429	8.68303e-20	1.91249e-19	YDL029W
384.443	-1.7975	0.161902	-11.1024	1.22168e-28	5.89635e-28	YDL030W
1240.05	-1.49359	0.128228	-11.6479	2.35199e-31	1.54189e-30	YDL031W
1.42709	2.75669	1.66199	1.65867	0.0971825	0.112345	YDL032W
292.071	-1.35746	0.171345	-7.92237	2.33031e-15	4.01174e-15	YDL033C
0.238843	-1.32321	3.34534	-0.395536	0.692447	0.736514	YDL034W
756.076	-1.54208	0.156075	-9.88035	5.0658e-23	1.40335e-22	YDL035C
293.832	-2.09408	0.188744	-11.0948	1.32936e-28	6.36438e-28	YDL036C
466.376	-0.127574	0.273567	-0.466337	0.640975	0.685649	YDL037C
575.094	-0.219716	0.208856	-1.052	0.2928	0.326694	YDL039C
1016.1	-1.26948	0.128009	-9.91715	3.50615e-23	9.82956e-23	YDL040C
1.83154	-3.23235	1.61174	-2.00551	0.0449086	0.0527268	YDL041W
250.258	-2.07991	0.185202	-11.2305	2.88971e-29	1.48578e-28	YDL042C
292.058	-2.05437	0.177163	-11.5959	4.32068e-31	2.72282e-30	YDL043C
412.172	-1.81252	0.161574	-11.2179	3.33019e-29	1.69757e-28	YDL044C
323.403	-2.09916	0.188181	-11.155	6.76977e-29	3.34901e-28	YDL045C
215.729	-1.49899	0.199038	-7.53115	5.02954e-14	8.19652e-14	YDL045W-A
436.71	-1.30418	0.153094	-8.51881	1.61203e-17	3.0803e-17	YDL046W
552.962	-1.87293	0.141257	-13.2591	3.99874e-40	8.09033e-39	YDL047W
210.446	-0.674531	0.201829	-3.34208	0.000831525	0.00103348	YDL048C
53.9731	-1.37544	0.303049	-4.53866	5.6614e-06	7.34802e-06	YDL049C
1.20217	-1.85761	1.74136	-1.06676	0.28608	0.319524	YDL050C
487.594	-2.25946	0.156128	-14.4718	1.82575e-47	1.12559e-45	YDL051W
510.963	-1.30102	0.165043	-7.88288	3.19925e-15	5.46733e-15	YDL052C
381.285	-1.68618	0.165086	-10.214	1.71711e-24	5.42618e-24	YDL053C
343.53	-2.00998	0.199908	-10.0545	8.77369e-24	2.59439e-23	YDL054C
3681.21	-1.31817	0.14405	-9.15078	5.65228e-20	1.26196e-19	YDL055C
620.357	-1.50984	0.148609	-10.1598	2.99664e-24	9.25863e-24	YDL056W
78.3312	-2.17954	0.311664	-6.99324	2.68601e-12	4.10502e-12	YDL057W
957.683	-1.57581	0.135731	-11.6098	3.67407e-31	2.34244e-30	YDL058W
191.253	-1.51822	0.228174	-6.65375	2.85711e-11	4.22234e-11	YDL059C
1044.9	-1.83305	0.126884	-14.4466	2.6323e-47	1.56383e-45	YDL060W
506.286	-1.5882	0.163398	-9.71983	2.48194e-22	6.50861e-22	YDL061C
0.522944	-0.361415	2.30331	-0.156911	0.875315	0.902664	YDL062W
841.431	-1.57855	0.150105	-10.5164	7.26271e-26	2.6035e-25	YDL063C
140.645	-1.64543	0.215306	-7.64228	2.13414e-14	3.529e-14	YDL064W
445.648	-1.22921	0.153897	-7.98724	1.37994e-15	2.39583e-15	YDL065C
784.189	-0.840993	0.158502	-5.30587	1.12134e-07	1.5103e-07	YDL066W
378.28	-1.51445	0.188583	-8.03065	9.69607e-16	1.6906e-15	YDL067C
3.70153	-0.943438	1.42288	-0.663047	0.5073	0.551983	YDL068W
198.931	-1.91402	0.229117	-8.35392	6.6035e-17	1.22042e-16	YDL069C
954.241	-0.15042	0.13504	-1.11389	0.265325	0.297511	YDL070W
4.13279	-1.0374	0.98578	-1.05236	0.292633	0.326564	YDL071C
510.969	-1.57614	0.14929	-10.5575	4.68754e-26	1.71326e-25	YDL072C
868.817	-1.2176	0.149975	-8.11865	4.71399e-16	8.34622e-16	YDL073W
1375.77	-1.48475	0.133243	-11.1432	7.72955e-29	3.8008e-28	YDL074C
910.726	-1.32562	0.157095	-8.4383	3.21979e-17	6.04995e-17	YDL075W
255.721	-1.54672	0.174399	-8.86887	7.38897e-19	1.52181e-18	YDL076C
397.38	-1.99376	0.17571	-11.3469	7.68781e-30	4.21475e-29	YDL077C
307.326	-1.48286	0.173598	-8.54195	1.31973e-17	2.5314e-17	YDL078C
30.819	-1.27746	0.417887	-3.05694	0.00223606	0.00274836	YDL079C
416.876	-1.74631	0.168936	-10.3371	4.78849e-25	1.58685e-24	YDL080C
762.46	-1.39813	0.162263	-8.6164	6.9092e-18	1.3434e-17	YDL081C
1080.5	-1.8055	0.154445	-11.6902	1.43005e-31	9.65434e-31	YDL082W
863.142	-1.92319	0.173388	-11.0918	1.37464e-28	6.57634e-28	YDL083C
1511.65	-1.71759	0.134423	-12.7775	2.18895e-37	3.19303e-36	YDL084W
40.9929	-1.79454	0.420251	-4.27017	1.95321e-05	2.51661e-05	YDL085C-A
12.7858	-1.48945	0.635938	-2.34213	0.0191738	0.0228235	YDL085W
9.54158	-1.47357	0.735745	-2.00283	0.0451957	0.0530449	YDL086C-A
256.519	-1.40577	0.193462	-7.2664	3.69204e-13	5.83495e-13	YDL086W
110.462	-1.49593	0.232266	-6.44057	1.19023e-10	1.72121e-10	YDL087C
584.543	-1.58952	0.164142	-9.68385	3.53162e-22	9.1294e-22	YDL088C
200.719	-1.47474	0.204175	-7.22294	5.08736e-13	7.9918e-13	YDL089W
192.583	-2.18397	0.238997	-9.13805	6.35893e-20	1.41586e-19	YDL090C
282.433	-1.83579	0.189072	-9.70947	2.74766e-22	7.17376e-22	YDL091C
303.218	-1.94193	0.194911	-9.96318	2.2089e-23	6.33955e-23	YDL092W
212.471	-2.37138	0.213638	-11.1	1.25512e-28	6.04435e-28	YDL093W
6.83223	-0.585276	0.907043	-0.645258	0.51876	0.56342	YDL094C
1320.78	-1.75028	0.147768	-11.8448	2.29058e-32	1.69141e-31	YDL095W
1.18122	-1.24745	1.83893	-0.678359	0.497544	0.542361	YDL096C
1305.04	-1.70832	0.12955	-13.1867	1.04735e-39	2.01307e-38	YDL097C
130.496	-2.06279	0.261044	-7.90208	2.74286e-15	4.70338e-15	YDL098C
389.966	-1.74105	0.159694	-10.9024	1.12227e-27	4.86663e-27	YDL099W
747.383	-1.65674	0.1554	-10.6611	1.54711e-26	5.9543e-26	YDL100C
263.416	-1.79305	0.179818	-9.97147	2.032e-23	5.85758e-23	YDL101C
525.961	-1.8465	0.155466	-11.8772	1.55504e-32	1.17715e-31	YDL102W
430.24	-1.73413	0.171459	-10.114	4.79006e-24	1.44922e-23	YDL103C
164.05	-2.878	0.298717	-9.63452	5.71568e-22	1.45565e-21	YDL104C
135.497	-1.42388	0.224462	-6.34354	2.24545e-10	3.22932e-10	YDL105W
525.632	-1.37602	0.154182	-8.92464	4.47171e-19	9.33929e-19	YDL106C
189.644	-2.26229	0.229732	-9.8475	7.02699e-23	1.92704e-22	YDL107W
213.984	-1.53628	0.215729	-7.12133	1.06889e-12	1.65331e-12	YDL108W
99.1917	-1.78526	0.260221	-6.86058	6.85812e-12	1.03172e-11	YDL109C
109.295	-1.40497	0.214876	-6.5385	6.21374e-11	9.07414e-11	YDL110C
383.133	-1.94065	0.171471	-11.3176	1.07369e-29	5.77494e-29	YDL111C
948.087	-1.65291	0.145776	-11.3387	8.43998e-30	4.59627e-29	YDL112W
471.319	-1.46376	0.168894	-8.66677	4.44568e-18	8.72185e-18	YDL113C
4.13764	0.540001	1.64043	0.329184	0.742017	0.78655	YDL114W
1.35202	-0.343246	1.70122	-0.201765	0.8401	0.87477	YDL114W-A
400.117	-1.61547	0.157442	-10.2607	1.05908e-24	3.41446e-24	YDL115C
1198.5	-1.60309	0.142225	-11.2715	1.81524e-29	9.55122e-29	YDL116W
701.927	-1.09101	0.143778	-7.58816	3.2448e-14	5.33856e-14	YDL117W
0.700647	0	2.22722	0	1	1	YDL118W
202.367	-2.36168	0.22257	-10.6109	2.65045e-26	9.94299e-26	YDL119C
250.998	-1.13316	0.197004	-5.75194	8.8227e-09	1.21869e-08	YDL120W
287.822	-1.83753	0.186471	-9.85424	6.57127e-23	1.80586e-22	YDL121C
1282.33	-1.88123	0.133066	-14.1376	2.22813e-45	1.04754e-43	YDL122W
118.405	-1.03502	0.208233	-4.97049	6.67834e-07	8.8364e-07	YDL123W
1906.63	-1.38612	0.123005	-11.2688	1.87201e-29	9.81829e-29	YDL124W
530.237	-1.5926	0.172521	-9.23131	2.67352e-20	6.1025e-20	YDL125C
2900.41	-1.16558	0.128724	-9.0549	1.36689e-19	2.9647e-19	YDL126C
142.672	-1.62531	0.219426	-7.40713	1.29061e-13	2.07788e-13	YDL127W
688.061	-1.97113	0.140905	-13.9891	1.81692e-44	7.42098e-43	YDL128W
157.452	-1.87957	0.211297	-8.89537	5.82225e-19	1.20827e-18	YDL129W
663.814	-1.41878	0.157858	-8.98768	2.52499e-19	5.347e-19	YDL130W
98.1647	-2.21059	0.281653	-7.84865	4.20531e-15	7.14739e-15	YDL130W-A
563.436	-1.59461	0.15973	-9.9832	1.80557e-23	5.22328e-23	YDL131W
895.165	-1.30298	0.143275	-9.0943	9.52018e-20	2.08913e-19	YDL132W
448.015	-0.915018	0.23788	-3.84655	0.000119793	0.000151744	YDL133C-A
404.703	-1.57525	0.154649	-10.186	2.29088e-24	7.17339e-24	YDL133W
724.332	-1.4828	0.13707	-10.8179	2.83251e-27	1.18044e-26	YDL134C
311.174	-1.62048	0.181675	-8.91969	4.67587e-19	9.75321e-19	YDL135C
330.264	-1.42948	0.173063	-8.25989	1.45807e-16	2.64606e-16	YDL136W
633.912	-1.50538	0.169531	-8.87968	6.7055e-19	1.38628e-18	YDL137W
243.703	-2.32711	0.209259	-11.1207	9.94963e-29	4.84507e-28	YDL138W
72.7258	-1.5461	0.300932	-5.1377	2.78122e-07	3.70924e-07	YDL139C
2373.94	-1.42181	0.149792	-9.49195	2.26752e-21	5.52919e-21	YDL140C
272.36	-1.37025	0.177135	-7.73564	1.02886e-14	1.72224e-14	YDL141W
171.269	-1.19982	0.233023	-5.14891	2.62001e-07	3.49709e-07	YDL142C
1395.54	-1.69554	0.140671	-12.0532	1.86594e-33	1.57748e-32	YDL143W
188.016	-1.71722	0.214156	-8.01855	1.06999e-15	1.86215e-15	YDL144C
1949.11	-1.39549	0.129461	-10.7792	4.31692e-27	1.76209e-26	YDL145C
221.431	-1.60053	0.211188	-7.57869	3.49058e-14	5.73283e-14	YDL146W
2152.92	-1.35612	0.123399	-10.9897	4.28461e-28	1.94714e-27	YDL147W
1031.97	-1.81762	0.14029	-12.9562	2.16825e-38	3.65193e-37	YDL148C
218.571	-1.59754	0.182772	-8.7406	2.31881e-18	4.6059e-18	YDL149W
533.614	-1.74672	0.165069	-10.5817	3.62151e-26	1.33726e-25	YDL150W
0.766474	-2.25593	1.87571	-1.20271	0.229088	0.258654	YDL151C
0.443899	-1.32321	2.54099	-0.520745	0.602544	0.64641	YDL152W
891.869	-1.67044	0.146795	-11.3794	5.2962e-30	2.95313e-29	YDL153C
251.601	-1.42924	0.19702	-7.25428	4.03816e-13	6.36963e-13	YDL154W
426.941	-1.78423	0.161676	-11.0358	2.56637e-28	1.19198e-27	YDL155W
179.416	-1.98956	0.215969	-9.21226	3.1932e-20	7.26099e-20	YDL156W
97.3856	-1.42908	0.268905	-5.31445	1.0698e-07	1.44177e-07	YDL157C
11.6196	-0.898935	0.721523	-1.24588	0.212807	0.240979	YDL158C
1.0194	-0.361415	2.01808	-0.179089	0.857868	0.887614	YDL159C-B
403.032	-1.30653	0.162828	-8.02397	1.02382e-15	1.78323e-15	YDL159W
0.17596	0.600376	3.99109	0.150429	0.880426	0.906933	YDL159W-A
930.5	-1.47891	0.137329	-10.7691	4.81617e-27	1.95125e-26	YDL160C
65.2633	-2.24659	0.362842	-6.19166	5.95338e-10	8.46505e-10	YDL160C-A
794.55	-1.72519	0.14855	-11.6136	3.51655e-31	2.24859e-30	YDL161W
1.0115	-0.3459	1.78058	-0.194263	0.84597	0.879201	YDL162C
0.221717	2.01967	3.87893	0.520678	0.602591	0.64641	YDL163W
384.815	-1.87178	0.169486	-11.0438	2.34822e-28	1.09455e-27	YDL164C
168.793	-1.76701	0.209747	-8.42452	3.62224e-17	6.78067e-17	YDL165W
253.53	-2.14808	0.219809	-9.77251	1.47744e-22	3.94568e-22	YDL166C
808.287	-1.54438	0.132801	-11.6292	2.92729e-31	1.88657e-30	YDL167C
2270.41	-1.51063	0.133483	-11.317	1.08072e-29	5.80798e-29	YDL168W
54.1574	-2.84943	0.40357	-7.06056	1.65831e-12	2.5505e-12	YDL169C
273.685	-1.03443	0.177273	-5.83527	5.37051e-09	7.44511e-09	YDL170W
1905.35	-1.54978	0.133172	-11.6374	2.66001e-31	1.72452e-30	YDL171C
5.93323	-4.7865	1.29286	-3.70225	0.000213693	0.000269435	YDL172C
442.516	-1.81124	0.149132	-12.1452	6.08364e-34	5.52943e-33	YDL173W
701.336	-1.6325	0.132843	-12.2889	1.03858e-34	1.03937e-33	YDL174C
301.77	-0.997617	0.170796	-5.84097	5.18964e-09	7.1959e-09	YDL175C
307.07	-1.21286	0.175682	-6.90375	5.0648e-12	7.65637e-12	YDL176W
90.1588	-1.89161	0.309947	-6.10302	1.04083e-09	1.47099e-09	YDL177C
515.634	-1.78145	0.159082	-11.1983	4.15451e-29	2.103e-28	YDL178W
314.676	-1.21212	0.160525	-7.55098	4.31999e-14	7.06131e-14	YDL179W
2019.29	-1.47384	0.123826	-11.9025	1.14881e-32	8.82198e-32	YDL180W
69.3339	-1.26599	0.405211	-3.12426	0.0017825	0.0021991	YDL181W
1283.15	-1.27812	0.161138	-7.93183	2.15938e-15	3.72632e-15	YDL182W
151.873	-1.4681	0.193896	-7.57155	3.68792e-14	6.05237e-14	YDL183C
536.535	-1.06601	0.222177	-4.79802	1.6024e-06	2.10402e-06	YDL184C
0.0848886	0	5.2679	0	1	1	YDL185C-A
2020.09	-1.24398	0.141829	-8.771	1.77086e-18	3.55423e-18	YDL185W
1.40623	-3.22322	1.74319	-1.84904	0.0644523	0.0751598	YDL186W
18.2319	-1.783	0.624422	-2.85544	0.00429775	0.00523501	YDL187C
462.964	-1.56919	0.151781	-10.3385	4.7176e-25	1.56495e-24	YDL188C
364.186	-1.58111	0.157955	-10.0099	1.37856e-23	4.02184e-23	YDL189W
1230.13	-1.40576	0.125979	-11.1587	6.49074e-29	3.21829e-28	YDL190C
441.47	-1.43912	0.15716	-9.15706	5.33286e-20	1.19228e-19	YDL191W
938.646	-1.8054	0.160611	-11.2408	2.57145e-29	1.33052e-28	YDL192W
282.949	-1.68657	0.194789	-8.65848	4.78099e-18	9.36284e-18	YDL193W
321.278	-2.54751	0.219237	-11.6199	3.26534e-31	2.09206e-30	YDL194W
1768.18	-1.61773	0.123087	-13.143	1.86787e-39	3.50763e-38	YDL195W
3.36233	-1.95668	1.29536	-1.51053	0.130908	0.150111	YDL196W
169.896	-2.43612	0.222293	-10.9591	6.01066e-28	2.68304e-27	YDL197C
762.049	-1.39201	0.160666	-8.66399	4.55549e-18	8.93193e-18	YDL198C
116.493	-1.38946	0.244711	-5.67798	1.36292e-08	1.87312e-08	YDL199C
111.095	-2.58169	0.313285	-8.24068	1.71231e-16	3.09713e-16	YDL200C
323.117	-1.99594	0.179539	-11.1171	1.03627e-28	5.03496e-28	YDL201W
357.394	-1.65978	0.17166	-9.66896	4.08522e-22	1.05313e-21	YDL202W
251.884	-1.72478	0.185294	-9.30836	1.29819e-20	3.02449e-20	YDL203C
103.329	-0.818831	0.228073	-3.59021	0.000330409	0.000414518	YDL204W
1110.99	-1.4979	0.134266	-11.1562	6.68047e-29	3.30734e-28	YDL205C
308.869	-1.92893	0.192834	-10.0031	1.47743e-23	4.3045e-23	YDL206W
553.861	-1.49329	0.151777	-9.83875	7.666e-23	2.097e-22	YDL207W
732.022	-2.29925	0.159513	-14.4142	4.21425e-47	2.43718e-45	YDL208W
276.292	-1.17753	0.18135	-6.49312	8.40739e-11	1.2223e-10	YDL209C
32.7608	-3.26833	0.660483	-4.9484	7.48273e-07	9.88471e-07	YDL210W
102.011	-1.78367	0.243753	-7.31752	2.52597e-13	4.01538e-13	YDL211C
597.574	-1.51012	0.147995	-10.2039	1.90561e-24	5.99286e-24	YDL212W
300.213	-2.2619	0.173878	-13.0085	1.09433e-38	1.91215e-37	YDL213C
22.1092	-0.686015	0.404882	-1.69435	0.0901979	0.104382	YDL214C
700.13	-1.30328	0.151974	-8.57565	9.85276e-18	1.89879e-17	YDL215C
183.03	-1.86187	0.231318	-8.04895	8.35071e-16	1.46227e-15	YDL216C
340.696	-1.42059	0.173455	-8.19	2.61224e-16	4.68469e-16	YDL217C
30.7545	-3.44509	0.491742	-7.00589	2.45426e-12	3.75612e-12	YDL218W
96.9232	-2.58167	0.315845	-8.17385	2.98694e-16	5.33325e-16	YDL219W
218.522	-1.92222	0.206348	-9.31539	1.2151e-20	2.83697e-20	YDL220C
5.20141	-2.46649	1.03833	-2.37543	0.0175283	0.0209143	YDL221W
16.475	-1.77519	0.494843	-3.58738	0.000334014	0.00041888	YDL222C
164.919	-2.34604	0.21845	-10.7395	6.64381e-27	2.6474e-26	YDL223C
508.081	-1.55148	0.151897	-10.214	1.71682e-24	5.42618e-24	YDL224C
708.816	-1.59584	0.144036	-11.0795	1.57814e-28	7.50045e-28	YDL225W
439.193	-1.64807	0.163399	-10.0862	6.36129e-24	1.90256e-23	YDL226C
379.801	-0.806832	0.179407	-4.49722	6.88487e-06	8.92357e-06	YDL227C
0.634461	-2.22174	2.13474	-1.04075	0.29799	0.332202	YDL228C
3012.69	-1.33458	0.155904	-8.56028	1.12598e-17	2.16612e-17	YDL229W
162.402	-2.32699	0.241938	-9.61815	6.70278e-22	1.69844e-21	YDL230W
646.759	-1.64059	0.152919	-10.7285	7.4801e-27	2.96437e-26	YDL231C
164.068	-1.71205	0.227216	-7.53492	4.88623e-14	7.96894e-14	YDL232W
193.391	-1.63517	0.206399	-7.92239	2.32994e-15	4.01174e-15	YDL233W
763.772	-1.30062	0.148648	-8.74971	2.13904e-18	4.26438e-18	YDL234C
504.955	-1.9243	0.141057	-13.642	2.25145e-42	6.59785e-41	YDL235C
678.229	-1.9028	0.15538	-12.2461	1.76286e-34	1.70167e-33	YDL236W
294.566	-2.01694	0.19817	-10.1778	2.49169e-24	7.77984e-24	YDL237W
159.182	-0.873738	0.238214	-3.66787	0.000244581	0.000307846	YDL238C
117.711	-0.717397	0.247333	-2.90053	0.00372534	0.00454794	YDL239C
0.187157	0	3.93384	0	1	1	YDL240C-A
591.217	-1.55185	0.161119	-9.6317	5.87483e-22	1.49269e-21	YDL240W
55.7146	-1.61585	0.29082	-5.55617	2.75764e-08	3.76854e-08	YDL241W
33.7219	-2.23435	0.473434	-4.71946	2.36469e-06	3.09436e-06	YDL242W
2396.11	-1.14526	0.144659	-7.91697	2.43361e-15	4.18627e-15	YDL243C
9.13535	-2.37464	1.21705	-1.95113	0.051041	0.059798	YDL244W
0.255914	0	3.09548	0	1	1	YDL245C
0	NA	NA	NA	NA	NA	YDL246C
0.318243	-1.32321	2.73786	-0.483299	0.628883	0.673399	YDL247W
0	NA	NA	NA	NA	NA	YDL247W-A
81.7318	-1.60492	0.294692	-5.4461	5.14849e-08	6.98761e-08	YDL248W
902.975	-1.17439	0.132584	-8.8577	8.16793e-19	1.67801e-18	YDR001C
675.911	-1.64519	0.155254	-10.5967	3.08637e-26	1.1486e-25	YDR002W
437.217	-1.89755	0.153015	-12.4011	2.57844e-35	2.8463e-34	YDR003W
97.8308	-2.18703	0.267152	-8.18646	2.69016e-16	4.81518e-16	YDR003W-A
391.666	-1.97167	0.159203	-12.3847	3.16409e-35	3.44622e-34	YDR004W
421.652	-1.2783	0.154826	-8.25635	1.502e-16	2.72202e-16	YDR005C
887.523	-1.58392	0.165194	-9.58821	8.96278e-22	2.25189e-21	YDR006C
61.4661	-1.74435	0.294292	-5.92726	3.0803e-09	4.28932e-09	YDR007W
10.6058	-1.65696	0.607122	-2.7292	0.00634879	0.00769604	YDR008C
61.7162	-2.30614	0.408389	-5.64692	1.63348e-08	2.24024e-08	YDR009W
0.575598	-2.82922	2.18105	-1.29718	0.194569	0.221016	YDR010C
14425.7	-1.7517	0.126374	-13.8612	1.08832e-43	3.95119e-42	YDR011W
1045.31	-2.03721	0.153615	-13.2618	3.85442e-40	7.82256e-39	YDR012W
142.285	-1.39784	0.256687	-5.44568	5.16084e-08	7.00293e-08	YDR013W
265.508	-1.63684	0.195449	-8.37477	5.53314e-17	1.02608e-16	YDR014W
4.23435	-1.16979	1.03146	-1.13412	0.256746	0.288229	YDR014W-A
0.725837	2.4742	1.92847	1.28299	0.199497	0.226378	YDR015C
79.0015	-1.32834	0.330003	-4.02525	5.69152e-05	7.26164e-05	YDR016C
603.007	-2.21213	0.150722	-14.6769	9.06198e-49	7.13494e-47	YDR017C
21.8132	-1.85601	0.588021	-3.15637	0.00159745	0.00197229	YDR018C
108.823	-1.39973	0.265339	-5.27526	1.32569e-07	1.7826e-07	YDR019C
200.119	-1.67214	0.18911	-8.84219	9.38628e-19	1.91925e-18	YDR020C
307.562	-1.80927	0.169826	-10.6537	1.67557e-26	6.40343e-26	YDR021W
60.5214	-2.11923	0.396023	-5.35129	8.7331e-08	1.17915e-07	YDR022C
1586.38	-1.80895	0.134935	-13.4061	5.571e-41	1.28192e-39	YDR023W
5.74623	-0.986807	0.747544	-1.32006	0.186813	0.212465	YDR024W
889.999	-1.56081	0.157012	-9.9407	2.76875e-23	7.87372e-23	YDR025W
492.727	-1.39162	0.146961	-9.46935	2.81584e-21	6.80781e-21	YDR026C
728.079	-1.36124	0.140192	-9.70986	2.73715e-22	7.14919e-22	YDR027C
1316.24	-1.59449	0.140489	-11.3495	7.45684e-30	4.09156e-29	YDR028C
0.387878	-2.23834	2.85726	-0.783386	0.433401	0.476172	YDR029W
163.955	-1.28931	0.208859	-6.17309	6.69692e-10	9.51192e-10	YDR030C
96.6397	-1.78423	0.300453	-5.93845	2.87721e-09	4.00907e-09	YDR031W
507.414	-1.68364	0.153494	-10.9688	5.40061e-28	2.42397e-27	YDR032C
2111.56	-1.83677	0.159893	-11.4875	1.52482e-30	9.05884e-30	YDR033W
806.612	-1.65905	0.154026	-10.7713	4.7048e-27	1.9085e-26	YDR034C
0.332562	0	2.8617	0	1	1	YDR034C-A
0	NA	NA	NA	NA	NA	YDR034C-C
60.4435	-0.664312	0.280575	-2.36768	0.0179	0.0213422	YDR034C-D
3.97138	-1.82017	0.80522	-2.26046	0.0237928	0.0282598	YDR034W-B
1271.5	-1.5712	0.145236	-10.8182	2.8217e-27	1.17676e-26	YDR035W
311.03	-1.64062	0.190518	-8.61138	7.2187e-18	1.40149e-17	YDR036C
3222.71	-1.50682	0.125801	-11.9778	4.64387e-33	3.76056e-32	YDR037W
35.7057	-3.42744	0.550096	-6.23063	4.64578e-10	6.62451e-10	YDR038C
0.0884058	0	5.2679	0	1	1	YDR039C
64.391	-1.75361	0.23401	-7.49371	6.69526e-14	1.0865e-13	YDR040C
372.837	-2.08711	0.186279	-11.2042	3.88876e-29	1.97e-28	YDR041W
38.9885	-2.13725	0.352036	-6.07109	1.27044e-09	1.78967e-09	YDR042C
252.553	-0.173473	0.154365	-1.12378	0.261105	0.292881	YDR043C
161.153	-1.62454	0.236019	-6.8831	5.85658e-12	8.83489e-12	YDR044W
179.669	-1.74336	0.201335	-8.65903	4.7579e-18	9.3204e-18	YDR045C
2373.63	-1.24385	0.118742	-10.4752	1.12344e-25	3.9514e-25	YDR046C
459.859	-2.06775	0.160141	-12.912	3.84918e-38	6.25731e-37	YDR047W
1.41984	-1.82942	1.66966	-1.09568	0.273218	0.305942	YDR048C
568.06	-1.99925	0.145038	-13.7843	3.16748e-43	1.0781e-41	YDR049W
3651.54	-0.555943	0.147401	-3.77163	0.000162185	0.000205005	YDR050C
470.563	-1.78608	0.176335	-10.1289	4.11336e-24	1.25377e-23	YDR051C
544.546	-1.85226	0.144163	-12.8483	8.79055e-38	1.36452e-36	YDR052C
0.727615	-0.380677	1.98718	-0.191567	0.848082	0.880695	YDR053W
1058.67	-2.18641	0.128869	-16.9661	1.46276e-64	9.1715e-62	YDR054C
1569.57	-1.10052	0.121872	-9.03018	1.71389e-19	3.68551e-19	YDR055W
300.367	-1.71981	0.185268	-9.28285	1.65004e-20	3.81834e-20	YDR056C
415.674	-1.72019	0.165517	-10.3928	2.67291e-25	9.05518e-25	YDR057W
132.973	-1.9126	0.26246	-7.28722	3.16413e-13	5.01154e-13	YDR058C
137.761	-1.85605	0.239792	-7.74025	9.92196e-15	1.66129e-14	YDR059C
1809.79	-1.82633	0.128745	-14.1856	1.12463e-45	5.44406e-44	YDR060W
711.992	-1.75413	0.148435	-11.8175	3.16951e-32	2.30141e-31	YDR061W
818.634	-2.08976	0.149591	-13.9698	2.38206e-44	9.55017e-43	YDR062W
172.731	-1.98929	0.218174	-9.11791	7.65897e-20	1.69781e-19	YDR063W
1649.62	-1.84758	0.160683	-11.4983	1.34562e-30	8.05274e-30	YDR064W
230.422	-2.21234	0.199972	-11.0633	1.89115e-28	8.92968e-28	YDR065W
82.2559	-1.43604	0.302079	-4.75386	1.9957e-06	2.61518e-06	YDR066C
235.663	-1.19842	0.181334	-6.60889	3.87225e-11	5.69936e-11	YDR067C
336.236	-1.48202	0.177147	-8.36604	5.95866e-17	1.10342e-16	YDR068W
768.827	-1.58999	0.137557	-11.5588	6.66582e-31	4.1212e-30	YDR069C
26.2668	-2.98105	0.628177	-4.74556	2.07926e-06	2.72413e-06	YDR070C
812.63	-1.98959	0.143094	-13.9041	5.9853e-44	2.27407e-42	YDR071C
842.241	-1.42813	0.132927	-10.7437	6.34652e-27	2.53512e-26	YDR072C
113.987	-1.54192	0.268854	-5.73516	9.74188e-09	1.34396e-08	YDR073W
1157.67	-1.68569	0.156896	-10.744	6.32646e-27	2.52865e-26	YDR074W
505.048	-1.74531	0.152937	-11.4119	3.64589e-30	2.07905e-29	YDR075W
100.687	-1.74185	0.253832	-6.86221	6.78024e-12	1.02032e-11	YDR076W
4020.52	-1.1701	0.135063	-8.66335	4.58093e-18	8.97911e-18	YDR077W
84.0406	-1.45535	0.320341	-4.54314	5.54233e-06	7.20062e-06	YDR078C
45.9559	-1.51106	0.389976	-3.87475	0.000106735	0.000135308	YDR079C-A
136.04	-2.47503	0.252809	-9.7901	1.24168e-22	3.32967e-22	YDR079W
453.31	-1.51963	0.159233	-9.54341	1.3821e-21	3.42123e-21	YDR080W
751.031	-1.47185	0.148869	-9.8869	4.74497e-23	1.31671e-22	YDR081C
234.699	-1.46213	0.183776	-7.95603	1.77646e-15	3.07365e-15	YDR082W
525.472	-1.90561	0.172049	-11.0759	1.64142e-28	7.7786e-28	YDR083W
171.619	-2.0063	0.241307	-8.3143	9.2299e-17	1.69383e-16	YDR084C
253.797	-1.72217	0.173807	-9.90847	3.82456e-23	1.07039e-22	YDR085C
340.34	-2.0872	0.189877	-10.9924	4.15945e-28	1.8929e-27	YDR086C
499.533	-1.6071	0.152802	-10.5175	7.1727e-26	2.57406e-25	YDR087C
351.801	-2.52922	0.19684	-12.8491	8.70117e-38	1.35386e-36	YDR088C
189.617	-1.78244	0.2053	-8.68214	3.88401e-18	7.64057e-18	YDR089W
338.035	-1.72412	0.201549	-8.55438	1.18499e-17	2.27629e-17	YDR090C
1428.23	-1.66386	0.140218	-11.8662	1.77353e-32	1.33525e-31	YDR091C
177.755	-1.6351	0.229543	-7.12328	1.05388e-12	1.63047e-12	YDR092W
932.73	-2.11764	0.137197	-15.435	9.52059e-54	1.51749e-51	YDR093W
0.0988196	-1.32319	5.2679	-0.25118	0.801675	0.840382	YDR094W
1.49771	-1.32321	1.84739	-0.716259	0.473832	0.518415	YDR095C
486.604	-2.1948	0.180485	-12.1606	5.04154e-34	4.61435e-33	YDR096W
328.386	-1.47158	0.158723	-9.27139	1.83734e-20	4.23977e-20	YDR097C
352.554	-1.7923	0.18188	-9.85429	6.56774e-23	1.80564e-22	YDR098C
0	NA	NA	NA	NA	NA	YDR098C-A
3.78273	-0.539832	0.926271	-0.582801	0.560027	0.604422	YDR098C-B
1300.77	-1.58832	0.136864	-11.6051	3.88127e-31	2.46015e-30	YDR099W
130.828	-1.26476	0.227956	-5.54825	2.88536e-08	3.94062e-08	YDR100W
1264.68	-1.77139	0.133731	-13.2459	4.76674e-40	9.49715e-39	YDR101C
6.30229	-1.35553	1.13555	-1.19372	0.232588	0.262333	YDR102C
658.828	-1.61378	0.155397	-10.3849	2.90501e-25	9.8059e-25	YDR103W
450.279	-1.72377	0.154852	-11.1317	8.78953e-29	4.30582e-28	YDR104C
352.635	-1.60332	0.178997	-8.95729	3.3275e-19	6.99204e-19	YDR105C
25.0225	0.0597724	0.412903	0.144762	0.884899	0.91068	YDR106W
80.2876	-4.30777	0.684162	-6.29642	3.04598e-10	4.36428e-10	YDR107C
383.955	-0.780402	0.167481	-4.65965	3.16754e-06	4.13172e-06	YDR108W
299.517	-2.0264	0.203414	-9.96196	2.23621e-23	6.40948e-23	YDR109C
422.597	-1.66066	0.152155	-10.9142	9.85546e-28	4.28993e-27	YDR110W
298.008	-2.58812	0.217134	-11.9195	9.36979e-33	7.32435e-32	YDR111C
0.207315	0	3.8068	0	1	1	YDR112W
140.131	-2.20556	0.237738	-9.27724	1.73924e-20	4.01907e-20	YDR113C
1.54291	-0.33582	1.67434	-0.200568	0.841036	0.875564	YDR114C
254.414	-1.63203	0.193827	-8.42003	3.76374e-17	7.03749e-17	YDR115W
436.864	-1.92841	0.168424	-11.4498	2.35773e-30	1.37692e-29	YDR116C
431.196	-1.91596	0.168928	-11.3419	8.13401e-30	4.44075e-29	YDR117C
264.067	-1.32355	0.180351	-7.33877	2.15565e-13	3.44346e-13	YDR118W
1.3624	-0.935087	1.6151	-0.578964	0.562614	0.606613	YDR118W-A
960.603	-1.89155	0.151871	-12.455	1.31349e-35	1.50855e-34	YDR119W
6.7417	-0.368394	1.10422	-0.333624	0.738663	0.783631	YDR119W-A
607.736	-1.91181	0.162162	-11.7895	4.42231e-32	3.1793e-31	YDR120C
200.021	-2.00988	0.223871	-8.97785	2.76111e-19	5.83e-19	YDR121W
530.467	-1.55974	0.17223	-9.05611	1.35184e-19	2.93595e-19	YDR122W
151.143	-2.56972	0.24065	-10.6783	1.28652e-26	4.9689e-26	YDR123C
29.812	-1.29249	0.378168	-3.41777	0.000631362	0.000786195	YDR124W
116.794	-2.25203	0.309595	-7.27413	3.48665e-13	5.51701e-13	YDR125C
151.375	-1.14975	0.227668	-5.05013	4.4151e-07	5.86437e-07	YDR126W
2521.51	-0.991795	0.134278	-7.38615	1.51136e-13	2.42732e-13	YDR127W
603.166	-1.40049	0.154479	-9.06592	1.23558e-19	2.69151e-19	YDR128W
1512.86	-1.70655	0.140743	-12.1254	7.75279e-34	6.94986e-33	YDR129C
237.777	-1.52399	0.182879	-8.3333	7.86222e-17	1.44854e-16	YDR130C
256.252	-1.42103	0.19563	-7.26384	3.76253e-13	5.94059e-13	YDR131C
2004.48	-2.08617	0.12407	-16.8144	1.91376e-63	1.0422e-60	YDR132C
340.02	-1.13423	0.190204	-5.96324	2.47283e-09	3.45371e-09	YDR133C
7081.34	-1.08697	0.125778	-8.64194	5.52664e-18	1.08004e-17	YDR135C
2.01981	-0.979211	1.52472	-0.642223	0.520728	0.56537	YDR136C
637.364	-1.82563	0.154238	-11.8364	2.52935e-32	1.85932e-31	YDR137W
575.022	-1.38138	0.150402	-9.18459	4.13093e-20	9.31205e-20	YDR138W
143.855	-1.95959	0.237291	-8.25819	1.47901e-16	2.68183e-16	YDR139C
206.954	-1.61491	0.208451	-7.74718	9.39539e-15	1.57676e-14	YDR140W
946.93	-1.54349	0.142797	-10.8089	3.12332e-27	1.29511e-26	YDR141C
379.705	-1.49809	0.167514	-8.94307	3.78491e-19	7.93277e-19	YDR142C
640.303	-1.341	0.143179	-9.3659	7.54014e-21	1.78726e-20	YDR143C
484.497	-1.61198	0.168141	-9.58706	9.06278e-22	2.2744e-21	YDR144C
676.185	-1.4817	0.153684	-9.64119	5.35643e-22	1.36629e-21	YDR145W
372.658	-2.27966	0.175435	-12.9943	1.31743e-38	2.27898e-37	YDR146C
254.084	-2.01469	0.205246	-9.81598	9.61039e-23	2.60245e-22	YDR147W
476.98	-1.44082	0.181745	-7.9277	2.23242e-15	3.84626e-15	YDR148C
0.280248	-0.361414	3.15987	-0.114376	0.90894	0.933797	YDR149C
924.666	-1.49876	0.149129	-10.0501	9.17549e-24	2.70708e-23	YDR150W
1351.84	-1.88058	0.132217	-14.2234	6.55421e-46	3.2696e-44	YDR151C
741.742	-1.60617	0.141906	-11.3185	1.06236e-29	5.72345e-29	YDR152W
828.736	-1.93909	0.141291	-13.7241	7.27891e-43	2.34323e-41	YDR153C
15.5983	-0.863194	0.519241	-1.66241	0.0964297	0.111495	YDR154C
853.122	-1.10206	0.150406	-7.32724	2.34937e-13	3.74285e-13	YDR155C
124.257	-2.22335	0.224841	-9.88852	4.66877e-23	1.29666e-22	YDR156W
6.12832	-2.53467	0.89826	-2.82175	0.0047762	0.00580913	YDR157W
1238.85	-1.11894	0.202925	-5.51406	3.5065e-08	4.77793e-08	YDR158W
767.827	-1.51533	0.14997	-10.1042	5.29087e-24	1.59409e-23	YDR159W
382.867	-1.84617	0.178219	-10.359	3.8098e-25	1.27612e-24	YDR160W
422.185	-1.91023	0.169275	-11.2848	1.56033e-29	8.26986e-29	YDR161W
332.596	-1.46845	0.165844	-8.85437	8.41611e-19	1.7252e-18	YDR162C
144.483	-1.9295	0.241243	-7.99814	1.26311e-15	2.19533e-15	YDR163W
679.325	-1.44158	0.142644	-10.1061	5.19064e-24	1.56534e-23	YDR164C
638.245	-1.98099	0.15161	-13.0664	5.12188e-39	9.34957e-38	YDR165W
591.274	-1.30288	0.158945	-8.19707	2.4631e-16	4.42329e-16	YDR166C
257.097	-1.78493	0.181236	-9.84865	6.94714e-23	1.90594e-22	YDR167W
1005.39	-1.50392	0.146601	-10.2586	1.08282e-24	3.48754e-24	YDR168W
422.518	-1.78173	0.158088	-11.2705	1.83627e-29	9.64634e-29	YDR169C
5.12948	-1.69952	1.29679	-1.31056	0.190008	0.216023	YDR169C-A
1366.8	-1.66271	0.148497	-11.1969	4.22115e-29	2.13178e-28	YDR170C
152.637	-0.722508	0.194	-3.72427	0.000195882	0.000247122	YDR170W-A
2725.23	-2.25558	0.132971	-16.963	1.54379e-64	9.1715e-62	YDR171W
2061.4	-1.75682	0.132554	-13.2537	4.29701e-40	8.6403e-39	YDR172W
122.12	-0.889001	0.249697	-3.56032	0.000370409	0.00046381	YDR173C
596.735	-1.4844	0.158337	-9.37495	6.92073e-21	1.64223e-20	YDR174W
500.91	-1.55002	0.144732	-10.7096	9.17888e-27	3.59832e-26	YDR175C
504.618	-1.7836	0.152128	-11.7243	9.56755e-32	6.56075e-31	YDR176W
448.724	-1.5744	0.170856	-9.21477	3.11954e-20	7.1032e-20	YDR177W
259.227	-1.42539	0.197987	-7.19944	6.0462e-13	9.47302e-13	YDR178W
47.1262	-2.36241	0.386516	-6.11205	9.83568e-10	1.39156e-09	YDR179C
166.471	-1.49514	0.200322	-7.46366	8.41501e-14	1.36085e-13	YDR179W-A
401.968	-1.92438	0.168305	-11.4339	2.83133e-30	1.63596e-29	YDR180W
420.047	-1.5106	0.160102	-9.4352	3.90252e-21	9.37265e-21	YDR181C
593.645	-1.59667	0.135947	-11.7448	7.50863e-32	5.24241e-31	YDR182W
11.1747	-1.73733	0.60762	-2.85924	0.00424659	0.00517365	YDR182W-A
16.5914	-1.20147	0.510339	-2.35426	0.0185595	0.0221124	YDR183C-A
160.703	-1.63002	0.221827	-7.34815	2.00974e-13	3.21352e-13	YDR183W
498.247	-1.87978	0.150635	-12.4791	9.7134e-36	1.13352e-34	YDR184C
70.4841	-1.38195	0.293776	-4.70408	2.55009e-06	3.33631e-06	YDR185C
1008.62	-1.24783	0.141811	-8.79924	1.3775e-18	2.78095e-18	YDR186C
0.524241	1.18804	4.63896	0.2561	0.797874	0.837742	YDR187C
1108.78	-1.95302	0.140539	-13.8966	6.63958e-44	2.47941e-42	YDR188W
605.884	-1.73597	0.143448	-12.1017	1.03413e-33	9.13246e-33	YDR189W
1339.59	-1.80715	0.133825	-13.5038	1.48529e-41	3.77679e-40	YDR190C
168.859	-1.29824	0.232279	-5.58915	2.28187e-08	3.12229e-08	YDR191W
212.79	-1.63804	0.20891	-7.84088	4.47394e-15	7.5921e-15	YDR192C
0.436479	0.600379	2.41744	0.248353	0.803861	0.842404	YDR193W
1950.19	-1.14473	0.12246	-9.3478	8.94882e-21	2.10817e-20	YDR194C
0.149511	0	4.24207	0	1	1	YDR194W-A
402.044	-1.09899	0.165467	-6.64173	3.10029e-11	4.57655e-11	YDR195W
188.507	-2.2089	0.24507	-9.01334	1.99879e-19	4.27563e-19	YDR196C
296.713	-1.79324	0.189452	-9.46542	2.9238e-21	7.0662e-21	YDR197W
340.135	-1.82027	0.167943	-10.8386	2.25918e-27	9.53116e-27	YDR198C
0.882104	2.0816	1.84564	1.12784	0.259386	0.291102	YDR199W
422.482	-1.74629	0.154232	-11.3225	1.01556e-29	5.48035e-29	YDR200C
90.0112	-2.0812	0.318095	-6.54269	6.04219e-11	8.82954e-11	YDR201W
270.079	-1.35768	0.173181	-7.83965	4.51821e-15	7.66326e-15	YDR202C
1.12644	-2.2279	1.87949	-1.18537	0.23587	0.265853	YDR203W
174.875	-1.89407	0.233978	-8.09509	5.72238e-16	1.0107e-15	YDR204W
458.457	-1.47219	0.151503	-9.71724	2.54599e-22	6.66855e-22	YDR205W
693.818	-1.80999	0.152585	-11.8621	1.8614e-32	1.39659e-31	YDR206W
133.674	-2.75543	0.256026	-10.7623	5.1871e-27	2.09245e-26	YDR207C
853.004	-1.75243	0.163807	-10.6981	1.03831e-26	4.05579e-26	YDR208W
0.243029	0	2.94939	0	1	1	YDR209C
0	NA	NA	NA	NA	NA	YDR210C-C
80.6949	-0.733648	0.228197	-3.21498	0.00130453	0.00161338	YDR210C-D
167.52	-1.37998	0.201292	-6.8556	7.10137e-12	1.06757e-11	YDR210W
0	NA	NA	NA	NA	NA	YDR210W-A
24.9331	0.0975597	0.422424	0.230952	0.817352	0.854977	YDR210W-B
1111.84	-1.65608	0.145443	-11.3865	4.88216e-30	2.73862e-29	YDR211W
1092.43	-1.79822	0.159714	-11.2589	2.09256e-29	1.08979e-28	YDR212W
164.264	-1.88903	0.195177	-9.6785	3.7212e-22	9.60807e-22	YDR213W
1331.27	-1.82392	0.123001	-14.8285	9.58656e-50	8.46597e-48	YDR214W
0.676648	-2.20437	2.08323	-1.05815	0.289986	0.32372	YDR215C
1081.05	-2.27157	0.157266	-14.4441	2.73192e-47	1.60065e-45	YDR216W
673.891	-1.64151	0.158828	-10.3351	4.88757e-25	1.61887e-24	YDR217C
12.4756	-0.888621	0.540096	-1.6453	0.0999071	0.115413	YDR218C
448.625	-1.57786	0.156569	-10.0778	6.92773e-24	2.06536e-23	YDR219C
36.3806	-1.30911	0.349848	-3.74193	0.000182615	0.000230517	YDR220C
496.062	-2.15306	0.178468	-12.0641	1.63393e-33	1.39214e-32	YDR221W
199.016	-3.29508	0.21493	-15.3309	4.75148e-53	6.60657e-51	YDR222W
56.6125	-1.33262	0.236496	-5.63484	1.75219e-08	2.40103e-08	YDR223W
926.263	-1.08307	0.202789	-5.34086	9.25052e-08	1.2485e-07	YDR224C
910.413	-0.912263	0.174685	-5.22232	1.76694e-07	2.36909e-07	YDR225W
682.959	-1.27087	0.153559	-8.27615	1.27225e-16	2.31721e-16	YDR226W
599.431	-1.78378	0.169231	-10.5405	5.61985e-26	2.046e-25	YDR227W
345.282	-1.21106	0.155167	-7.80488	5.95588e-15	1.00521e-14	YDR228C
452.756	-1.75189	0.166924	-10.4951	9.09417e-26	3.23167e-25	YDR229W
1.35007	-0.371221	1.76563	-0.210249	0.833474	0.868977	YDR230W
108.704	-2.01571	0.283466	-7.11093	1.15261e-12	1.78027e-12	YDR231C
530.695	-1.78925	0.16992	-10.53	6.28523e-26	2.27305e-25	YDR232W
948.515	-1.97886	0.148368	-13.3375	1.40124e-40	3.0122e-39	YDR233C
512.208	-2.06434	0.166618	-12.3896	2.97445e-35	3.25051e-34	YDR234W
484.276	-1.72704	0.157305	-10.9789	4.82896e-28	2.18238e-27	YDR235W
132.716	-1.47072	0.258566	-5.68798	1.28552e-08	1.7686e-08	YDR236C
391.555	-1.61503	0.170183	-9.48995	2.31146e-21	5.63213e-21	YDR237W
1772.79	-1.55687	0.131318	-11.8557	2.00944e-32	1.49564e-31	YDR238C
243.178	-1.46755	0.181513	-8.08511	6.2107e-16	1.09399e-15	YDR239C
268.364	-1.60947	0.175211	-9.18586	4.08252e-20	9.20928e-20	YDR240C
26.2942	-2.45107	0.51175	-4.78958	1.67133e-06	2.19408e-06	YDR241W
222.521	-1.7572	0.218282	-8.05016	8.26881e-16	1.44832e-15	YDR242W
303.491	-1.94479	0.174589	-11.1392	8.0808e-29	3.96457e-28	YDR243C
516.817	-1.51837	0.156271	-9.71622	2.57143e-22	6.73249e-22	YDR244W
991.899	-1.65774	0.140151	-11.8283	2.78854e-32	2.0361e-31	YDR245W
162.047	-1.77688	0.198399	-8.95606	3.36486e-19	7.06826e-19	YDR246W
11.5582	-1.10293	0.527205	-2.09203	0.0364354	0.0429561	YDR246W-A
196.199	-1.8932	0.178407	-10.6117	2.62878e-26	9.87302e-26	YDR247W
130.127	-2.06278	0.238583	-8.64596	5.33559e-18	1.04395e-17	YDR248C
315.77	-1.52733	0.155597	-9.81594	9.61332e-23	2.60245e-22	YDR249C
2.10703	-0.342818	1.6046	-0.213647	0.830822	0.866628	YDR250C
960.755	-1.91202	0.137921	-13.8632	1.05913e-43	3.86669e-42	YDR251W
73.3373	-1.64534	0.303706	-5.41753	6.04272e-08	8.18598e-08	YDR252W
199.193	-1.05406	0.183249	-5.75205	8.81682e-09	1.21814e-08	YDR253C
184.457	-1.65191	0.196174	-8.42063	3.74457e-17	7.00365e-17	YDR254W
281.465	-1.73731	0.17023	-10.2056	1.87091e-24	5.88939e-24	YDR255C
61.4537	-1.65167	0.261308	-6.32079	2.60221e-10	3.73664e-10	YDR256C
507.491	-1.84708	0.151133	-12.2215	2.3854e-34	2.26578e-33	YDR257C
2782.28	-2.22452	0.152502	-14.5869	3.40543e-48	2.39295e-46	YDR258C
70.3726	-2.0642	0.31442	-6.56511	5.19949e-11	7.61171e-11	YDR259C
136.986	-2.5533	0.300786	-8.48876	2.08859e-17	3.96887e-17	YDR260C
302.178	-0.852113	0.160251	-5.31737	1.05281e-07	1.41916e-07	YDR261C
0	NA	NA	NA	NA	NA	YDR261C-C
30.9337	-0.431106	0.374636	-1.15073	0.249843	0.280777	YDR261C-D
0	NA	NA	NA	NA	NA	YDR261W-A
132.965	-0.739856	0.314287	-2.35408	0.0185686	0.0221191	YDR261W-B
434.152	-1.45117	0.15998	-9.07093	1.18008e-19	2.5746e-19	YDR262W
75.2978	-1.30695	0.255219	-5.12088	3.04111e-07	4.05253e-07	YDR263C
1459.54	-1.58942	0.133993	-11.862	1.86461e-32	1.39739e-31	YDR264C
263.699	-2.13238	0.197619	-10.7904	3.82192e-27	1.57083e-26	YDR265W
669.657	-1.73023	0.140546	-12.3107	7.93127e-35	8.08594e-34	YDR266C
453.834	-1.73211	0.175712	-9.85764	6.35245e-23	1.7494e-22	YDR267C
153.169	-2.12965	0.242607	-8.77818	1.66142e-18	3.33867e-18	YDR268W
0.289806	-1.32321	3.14399	-0.420868	0.673851	0.717903	YDR269C
681.666	-1.37018	0.143626	-9.53992	1.42937e-21	3.53287e-21	YDR270W
4.87952	-0.94892	1.43063	-0.663286	0.507147	0.551908	YDR271C
364.492	-1.93077	0.189077	-10.2115	1.76059e-24	5.5555e-24	YDR272W
44.0734	-1.97686	0.325604	-6.07135	1.26836e-09	1.78714e-09	YDR273W
0.159152	-1.3232	4.13858	-0.319724	0.749178	0.793112	YDR274C
172.684	-1.98546	0.190156	-10.4412	1.60745e-25	5.56097e-25	YDR275W
535.389	-1.47703	0.147887	-9.98759	1.72729e-23	4.99905e-23	YDR276C
172.252	-1.68855	0.243919	-6.92259	4.43466e-12	6.7209e-12	YDR277C
1.89158	-1.11176	1.36207	-0.816227	0.41437	0.455801	YDR278C
198.638	-2.45222	0.227045	-10.8006	3.42077e-27	1.41307e-26	YDR279W
729.001	-1.68178	0.141102	-11.9188	9.44267e-33	7.36371e-32	YDR280W
19.6725	-2.80029	0.44673	-6.26842	3.64735e-10	5.21334e-10	YDR281C
211.426	-1.98172	0.204727	-9.67979	3.67463e-22	9.49159e-22	YDR282C
782.005	-1.40575	0.159147	-8.833	1.01908e-18	2.07854e-18	YDR283C
317.413	-1.76852	0.191026	-9.25802	2.08268e-20	4.78898e-20	YDR284C
140.775	-2.0159	0.251112	-8.02792	9.91429e-16	1.72773e-15	YDR285W
59.2626	-1.9897	0.390449	-5.09592	3.47048e-07	4.62282e-07	YDR286C
137.25	-2.04038	0.258921	-7.88032	3.26545e-15	5.57318e-15	YDR287W
296.105	-1.86183	0.185743	-10.0237	1.19972e-23	3.51263e-23	YDR288W
396.863	-1.43032	0.158839	-9.00483	2.16004e-19	4.6085e-19	YDR289C
0.288903	-2.17164	5.23825	-0.414573	0.678455	0.722101	YDR290W
543.128	-1.78512	0.148486	-12.0222	2.71685e-33	2.24742e-32	YDR291W
772.438	-1.78817	0.145231	-12.3126	7.74918e-35	7.91264e-34	YDR292C
1173.21	-1.50209	0.166503	-9.02139	1.85712e-19	3.97912e-19	YDR293C
722.529	-1.57632	0.139064	-11.3352	8.78348e-30	4.76349e-29	YDR294C
375.739	-1.59471	0.174282	-9.15016	5.68507e-20	1.26885e-19	YDR295C
300.877	-1.8351	0.178313	-10.2914	7.7014e-25	2.51016e-24	YDR296W
436.526	-1.95653	0.152323	-12.8446	9.2228e-38	1.42822e-36	YDR297W
719.373	-1.37901	0.162577	-8.48222	2.20935e-17	4.18981e-17	YDR298C
828.925	-1.41619	0.133129	-10.6377	1.99005e-26	7.5391e-26	YDR299W
768.076	-1.79069	0.157887	-11.3416	8.16692e-30	4.455e-29	YDR300C
868.292	-1.40526	0.138729	-10.1296	4.08485e-24	1.24566e-23	YDR301W
305.513	-2.33535	0.205171	-11.3825	5.11417e-30	2.85895e-29	YDR302W
582.104	-1.58853	0.171817	-9.24546	2.34233e-20	5.36535e-20	YDR303C
435.005	-1.79618	0.170524	-10.5333	6.06715e-26	2.19905e-25	YDR304C
183.421	-1.64202	0.201901	-8.13278	4.19558e-16	7.45058e-16	YDR305C
480.201	-1.68515	0.164754	-10.2283	1.48125e-24	4.71272e-24	YDR306C
377.446	-2.36913	0.19944	-11.8789	1.52354e-32	1.15503e-31	YDR307W
252.074	-1.74445	0.190296	-9.16701	4.86299e-20	1.09133e-19	YDR308C
401.829	-1.59605	0.171163	-9.32473	1.1127e-20	2.60254e-20	YDR309C
540.35	-2.24652	0.16538	-13.584	4.98448e-42	1.36291e-40	YDR310C
680.588	-1.68699	0.138322	-12.1961	3.2626e-34	3.05898e-33	YDR311W
506.372	-2.01789	0.167395	-12.0546	1.83356e-33	1.55211e-32	YDR312W
375.783	-1.92447	0.167941	-11.4592	2.11385e-30	1.2445e-29	YDR313C
387.752	-1.72291	0.184938	-9.31613	1.20657e-20	2.81806e-20	YDR314C
76.4382	-1.23374	0.282885	-4.36127	1.29311e-05	1.67072e-05	YDR315C
504.259	-1.75814	0.166711	-10.546	5.29813e-26	1.92995e-25	YDR316W
0	NA	NA	NA	NA	NA	YDR316W-A
2.07493	-1.36338	1.34665	-1.01242	0.311336	0.346253	YDR316W-B
104.165	-1.32297	0.352895	-3.74892	0.000177597	0.00022427	YDR317W
204.494	-2.16221	0.232952	-9.28177	1.6669e-20	3.85599e-20	YDR318W
250.36	-2.04083	0.207895	-9.81668	9.54374e-23	2.58575e-22	YDR319C
329.202	-1.48791	0.168836	-8.81274	1.22122e-18	2.4754e-18	YDR320C
80.4377	-1.98956	0.295437	-6.73429	1.64733e-11	2.45336e-11	YDR320C-A
5.46152	-2.49246	1.06481	-2.34075	0.0192449	0.0229039	YDR320W-B
323.924	-1.84422	0.177568	-10.386	2.87026e-25	9.69362e-25	YDR321W
273.933	-1.76908	0.20973	-8.43506	3.31042e-17	6.21298e-17	YDR322C-A
515.135	-1.69313	0.156869	-10.7933	3.70272e-27	1.52568e-26	YDR322W
155.84	-2.23447	0.25374	-8.80616	1.29503e-18	2.62013e-18	YDR323C
1203.17	-2.04774	0.135461	-15.1169	1.25302e-51	1.51638e-49	YDR324C
466.132	-1.68994	0.171254	-9.86801	5.72895e-23	1.58036e-22	YDR325W
1017.27	-1.62543	0.154254	-10.5374	5.81039e-26	2.1095e-25	YDR326C
0.85488	0.560678	1.90898	0.293705	0.768983	0.811318	YDR327W
354.391	-1.79368	0.186744	-9.60503	7.61332e-22	1.92171e-21	YDR328C
509.383	-1.62376	0.168105	-9.65925	4.4913e-22	1.15327e-21	YDR329C
345.3	-1.74359	0.182726	-9.54206	1.4002e-21	3.4634e-21	YDR330W
524.238	-1.72064	0.160004	-10.7537	5.69073e-27	2.28574e-26	YDR331W
322.75	-2.1299	0.198383	-10.7363	6.87459e-27	2.73111e-26	YDR332W
1078.41	-1.27945	0.130223	-9.82507	8.78091e-23	2.38401e-22	YDR333C
767.207	-1.66651	0.159729	-10.4333	1.74638e-25	6.01613e-25	YDR334W
1349.94	-1.5999	0.131975	-12.1227	8.00588e-34	7.1669e-33	YDR335W
188.091	-1.97927	0.239749	-8.2556	1.51146e-16	2.73839e-16	YDR336W
501.955	-1.76563	0.160399	-11.0077	3.50662e-28	1.60925e-27	YDR337W
516.359	-1.53179	0.172806	-8.86424	7.7029e-19	1.58546e-18	YDR338C
461.908	-1.66156	0.15379	-10.8041	3.29168e-27	1.36146e-26	YDR339C
1.04317	-2.804	1.77148	-1.58286	0.113454	0.130693	YDR340W
1823.91	-1.67357	0.136256	-12.2826	1.12374e-34	1.11267e-33	YDR341C
29.8686	-1.6547	0.463528	-3.5698	0.000357252	0.000447421	YDR342C
22.7223	-1.05373	0.532183	-1.98001	0.0477022	0.0559364	YDR343C
37.3636	-1.59995	0.342198	-4.67551	2.93231e-06	3.82947e-06	YDR344C
6442.28	-1.58254	0.188416	-8.3992	4.49532e-17	8.3695e-17	YDR345C
1271.23	-1.58812	0.124867	-12.7185	4.66933e-37	6.39708e-36	YDR346C
491.981	-1.80849	0.155801	-11.6077	3.76506e-31	2.39578e-30	YDR347W
653.626	-1.81391	0.143269	-12.6608	9.74665e-37	1.28158e-35	YDR348C
832.868	-1.51887	0.130148	-11.6702	1.80892e-31	1.20503e-30	YDR349C
632.983	-1.17312	0.14604	-8.03287	9.52158e-16	1.66151e-15	YDR350C
900.485	-1.43629	0.140088	-10.2528	1.14988e-24	3.67997e-24	YDR351W
439.393	-2.21436	0.16609	-13.3323	1.50289e-40	3.20961e-39	YDR352W
3762.52	-1.59869	0.116659	-13.7039	9.62403e-43	3.03831e-41	YDR353W
0.269389	0.600378	3.03094	0.198083	0.84298	0.876744	YDR354C-A
969.305	-1.00451	0.143543	-6.99799	2.59656e-12	3.97017e-12	YDR354W
0.103876	-1.32319	5.2679	-0.25118	0.801675	0.840382	YDR355C
371.834	-1.57371	0.169994	-9.25743	2.0942e-20	4.8138e-20	YDR356W
91.6276	-2.15536	0.291453	-7.39522	1.41176e-13	2.26959e-13	YDR357C
389.919	-1.7431	0.176627	-9.86883	5.68215e-23	1.56811e-22	YDR358W
258.733	-3.00457	0.221781	-13.5474	8.20495e-42	2.16207e-40	YDR359C
0.29462	0	3.1203	0	1	1	YDR360W
396.168	-1.90349	0.171153	-11.1216	9.8509e-29	4.80415e-28	YDR361C
278.627	-1.52582	0.186515	-8.18069	2.82229e-16	5.04614e-16	YDR362C
319.494	-2.14186	0.169742	-12.6183	1.67395e-36	2.11394e-35	YDR363W
233.044	-1.93658	0.203636	-9.51	1.9066e-21	4.67528e-21	YDR363W-A
374.879	-2.10786	0.170567	-12.358	4.41146e-35	4.65733e-34	YDR364C
977.89	-2.05466	0.133021	-15.4461	8.01497e-54	1.30945e-51	YDR365C
0	NA	NA	NA	NA	NA	YDR365W-A
3.14342	-2.84301	1.50675	-1.88686	0.0591797	0.0691224	YDR365W-B
0.763984	-1.32321	2.09473	-0.631687	0.527592	0.572061	YDR366C
212.728	-1.70654	0.217226	-7.85606	3.96413e-15	6.74557e-15	YDR367W
717.093	-1.6697	0.145758	-11.4553	2.21173e-30	1.29862e-29	YDR368W
354.328	-1.68811	0.176538	-9.56232	1.15147e-21	2.86662e-21	YDR369C
312.849	-1.58331	0.179809	-8.80547	1.303e-18	2.63462e-18	YDR370C
0.597599	-1.32321	2.15213	-0.614837	0.538662	0.583194	YDR371C-A
284.346	-1.59833	0.190348	-8.39687	4.58526e-17	8.53451e-17	YDR371W
862.838	-1.41375	0.148413	-9.52583	1.63735e-21	4.03776e-21	YDR372C
388.227	-1.79658	0.185034	-9.70943	2.74876e-22	7.17378e-22	YDR373W
4.08931	-1.76835	1.18312	-1.49465	0.135007	0.15473	YDR374C
37.9713	-1.83947	0.444642	-4.13697	3.5193e-05	4.506e-05	YDR374W-A
333.022	-1.70858	0.175665	-9.72636	2.32764e-22	6.12364e-22	YDR375C
325.34	-2.18357	0.18102	-12.0626	1.66479e-33	1.41475e-32	YDR376W
402.971	-1.67329	0.244751	-6.83671	8.10319e-12	1.21539e-11	YDR377W
191.741	-1.44584	0.221801	-6.51864	7.09458e-11	1.0342e-10	YDR378C
23.0863	-1.498	0.457405	-3.27501	0.0010566	0.00130973	YDR379C-A
506.423	-1.68037	0.159012	-10.5676	4.21253e-26	1.55005e-25	YDR379W
70.4738	-2.53279	0.318411	-7.95447	1.799e-15	3.11099e-15	YDR380W
141.082	-2.03571	0.24915	-8.17061	3.06836e-16	5.47114e-16	YDR381C-A
1193.94	-1.3074	0.138346	-9.45019	3.38229e-21	8.15921e-21	YDR381W
1091	-1.25189	0.144988	-8.63445	5.90107e-18	1.15012e-17	YDR382W
118.662	-1.44739	0.258814	-5.59239	2.23966e-08	3.06517e-08	YDR383C
152.047	-2.87468	0.319676	-8.99248	2.41721e-19	5.12873e-19	YDR384C
983.899	-1.59254	0.148807	-10.702	9.95647e-27	3.89614e-26	YDR385W
208.598	-1.60475	0.204468	-7.84844	4.21235e-15	7.1575e-15	YDR386W
313.776	-1.57731	0.18017	-8.75458	2.04856e-18	4.09024e-18	YDR387C
477.194	-1.77468	0.147452	-12.0357	2.30734e-33	1.92573e-32	YDR388W
595.997	-1.80815	0.163667	-11.0477	2.24883e-28	1.05047e-27	YDR389W
590.355	-1.776	0.15898	-11.1712	5.63909e-29	2.80239e-28	YDR390C
212.056	-1.4838	0.183995	-8.06436	7.36185e-16	1.29223e-15	YDR391C
358.942	-1.8162	0.183228	-9.91223	3.68331e-23	1.0313e-22	YDR392W
373.731	-1.44488	0.159859	-9.03843	1.58941e-19	3.42799e-19	YDR393W
1509.13	-1.62586	0.130599	-12.4492	1.41267e-35	1.61677e-34	YDR394W
1506.38	-1.78047	0.128467	-13.8594	1.11645e-43	4.03093e-42	YDR395W
11.0066	-3.36086	0.756511	-4.44258	8.88868e-06	1.15093e-05	YDR396W
130.197	-1.09145	0.207092	-5.27036	1.3616e-07	1.8305e-07	YDR397C
819.612	-1.7752	0.145277	-12.2194	2.45036e-34	2.31738e-33	YDR398W
485.459	-2.31196	0.149653	-15.4488	7.68843e-54	1.2883e-51	YDR399W
340.674	-1.36229	0.166791	-8.16765	3.14443e-16	5.60372e-16	YDR400W
20.8524	-1.90913	0.520339	-3.66902	0.000243478	0.000306517	YDR401W
9.35601	-1.10554	0.833266	-1.32676	0.184589	0.210045	YDR402C
60.1678	-2.6856	0.430463	-6.23885	4.40804e-10	6.28964e-10	YDR403W
483.797	-1.48438	0.16171	-9.17927	4.34041e-20	9.76406e-20	YDR404C
305.012	-1.99213	0.169309	-11.7662	5.82726e-32	4.14376e-31	YDR405W
269.142	-1.82324	0.180875	-10.0801	6.76378e-24	2.0174e-23	YDR406W
0.197639	-2.20974	5.23557	-0.422063	0.672979	0.717091	YDR406W-A
944.487	-1.45686	0.140511	-10.3683	3.45776e-25	1.16177e-24	YDR407C
153.761	-1.79219	0.226437	-7.91475	2.47755e-15	4.26073e-15	YDR408C
191.542	-1.13301	0.180201	-6.28745	3.22733e-10	4.62108e-10	YDR409W
322.821	-1.35595	0.189985	-7.13716	9.52799e-13	1.47618e-12	YDR410C
312.306	-1.16552	0.165147	-7.05746	1.69576e-12	2.60625e-12	YDR411C
496.872	-1.95823	0.170905	-11.458	2.14384e-30	1.26102e-29	YDR412W
3.21288	-1.35363	1.03871	-1.30319	0.19251	0.218716	YDR413C
159.722	-1.96814	0.233239	-8.4383	3.21985e-17	6.04995e-17	YDR414C
321.96	-1.69955	0.194361	-8.74426	2.24491e-18	4.4659e-18	YDR415C
597.751	-1.54521	0.145382	-10.6286	2.19291e-26	8.28842e-26	YDR416W
1.97061	-1.83445	1.65313	-1.10969	0.267134	0.299386	YDR417C
1350.55	-1.68223	0.14546	-11.5649	6.20762e-31	3.8452e-30	YDR418W
274.695	-1.51906	0.179879	-8.44486	3.04402e-17	5.72615e-17	YDR419W
728.546	-1.82456	0.164674	-11.0798	1.57192e-28	7.47636e-28	YDR420W
405.785	-2.19309	0.161419	-13.5863	4.83062e-42	1.32639e-40	YDR421W
656.289	-1.52892	0.15413	-9.91972	3.41705e-23	9.60862e-23	YDR422C
488.487	-1.70761	0.159465	-10.7083	9.30354e-27	3.645e-26	YDR423C
71.5503	-1.97505	0.312658	-6.31696	2.66765e-10	3.82976e-10	YDR424C
288.805	-1.4975	0.171058	-8.75435	2.05284e-18	4.09752e-18	YDR425W
3.40011	-0.352011	1.3036	-0.27003	0.787137	0.827932	YDR426C
1305.18	-1.15196	0.14228	-8.09649	5.65689e-16	9.9967e-16	YDR427W
272.203	-2.7257	0.229932	-11.8543	2.04309e-32	1.5155e-31	YDR428C
858.848	-1.79238	0.145076	-12.3548	4.59113e-35	4.82364e-34	YDR429C
719.317	-1.27486	0.139965	-9.1084	8.36064e-20	1.84521e-19	YDR430C
0.46973	-2.23365	2.25024	-0.992626	0.320892	0.356153	YDR431W
568.686	-1.66018	0.148304	-11.1944	4.34237e-29	2.18792e-28	YDR432W
4.0305	-2.26579	1.09159	-2.07569	0.0379228	0.0446774	YDR433W
700.84	-2.19521	0.154147	-14.241	5.09893e-46	2.58306e-44	YDR434W
191.9	-1.44746	0.239223	-6.05065	1.4426e-09	2.02914e-09	YDR435C
233.19	-1.94558	0.207492	-9.37667	6.8091e-21	1.61633e-20	YDR436W
77.2005	-1.61762	0.300541	-5.38236	7.35169e-08	9.94892e-08	YDR437W
130.841	-1.93361	0.264233	-7.31781	2.52053e-13	4.0077e-13	YDR438W
206.977	-1.75369	0.203916	-8.60007	7.96676e-18	1.5426e-17	YDR439W
286.742	-2.05312	0.184948	-11.1011	1.23975e-28	5.97477e-28	YDR440W
263.777	-2.01023	0.181065	-11.1022	1.22348e-28	5.90071e-28	YDR441C
0	NA	NA	NA	NA	NA	YDR442W
373.822	-1.74412	0.178833	-9.75279	1.79469e-22	4.75022e-22	YDR443C
317.543	-2.29996	0.189575	-12.1321	7.1359e-34	6.42329e-33	YDR444W
0.274909	-0.361414	3.18426	-0.1135	0.909634	0.933929	YDR445C
2.70626	-1.68279	1.37255	-1.22603	0.220187	0.248948	YDR446W
566.085	-1.69114	0.168495	-10.0368	1.05077e-23	3.08757e-23	YDR447C
433.459	-2.04314	0.155173	-13.1669	1.36035e-39	2.58427e-38	YDR448W
566.039	-1.20498	0.163978	-7.34844	2.00537e-13	3.20731e-13	YDR449C
1124.14	-1.63116	0.155817	-10.4684	1.2064e-25	4.23178e-25	YDR450W
161.429	-0.728189	0.172748	-4.21533	2.49417e-05	3.20666e-05	YDR451C
776.853	-1.83403	0.144039	-12.7328	3.88453e-37	5.41266e-36	YDR452W
44.5933	-2.10479	0.321238	-6.5521	5.67327e-11	8.29972e-11	YDR453C
260.284	-1.66539	0.194574	-8.55916	1.13692e-17	2.18588e-17	YDR454C
0.390544	0.600379	2.50497	0.239675	0.810582	0.848631	YDR455C
619.497	-1.47034	0.179548	-8.18913	2.63117e-16	4.71733e-16	YDR456W
1961.75	-1.47141	0.135889	-10.828	2.53578e-27	1.06431e-26	YDR457W
819.655	-1.58115	0.150017	-10.5398	5.66297e-26	2.0594e-25	YDR458C
201.735	-2.0728	0.229263	-9.04114	1.5505e-19	3.34628e-19	YDR459C
345.125	-1.82276	0.16894	-10.7894	3.8633e-27	1.58584e-26	YDR460W
16.6792	-3.45505	1.11955	-3.08611	0.00202794	0.00249672	YDR461C-A
178.963	-1.37856	0.203564	-6.77211	1.2692e-11	1.89453e-11	YDR461W
218.802	-1.68516	0.186641	-9.02889	1.73426e-19	3.72686e-19	YDR462W
695.878	-1.45284	0.141012	-10.303	6.83279e-25	2.24046e-24	YDR463W
0.724835	1.17823	2.72702	0.432058	0.665699	0.709912	YDR464C-A
522.685	-1.85489	0.17711	-10.4731	1.14795e-25	4.03326e-25	YDR464W
616.674	-1.81909	0.152845	-11.9016	1.16142e-32	8.90834e-32	YDR465C
616.245	-1.24789	0.136194	-9.16258	5.06725e-20	1.13522e-19	YDR466W
17.5198	-0.746925	0.550516	-1.35677	0.174854	0.199175	YDR467C
389.125	-1.84445	0.157465	-11.7134	1.0884e-31	7.42452e-31	YDR468C
162.002	-1.40251	0.212834	-6.5897	4.40708e-11	6.46616e-11	YDR469W
355.496	-2.011	0.177404	-11.3357	8.7317e-30	4.73934e-29	YDR470C
893.257	-2.27766	0.168178	-13.5432	8.69632e-42	2.27322e-40	YDR471W
481.305	-1.91684	0.151331	-12.6665	9.06161e-37	1.20117e-35	YDR472W
330.721	-1.96076	0.176518	-11.108	1.14729e-28	5.54554e-28	YDR473C
315.208	-1.99834	0.170159	-11.744	7.5852e-32	5.29021e-31	YDR475C
129.35	-1.61064	0.212974	-7.5626	3.95094e-14	6.47427e-14	YDR476C
606.306	-1.60187	0.135422	-11.8287	2.773e-32	2.02702e-31	YDR477W
145.182	-2.10096	0.24688	-8.51004	1.73881e-17	3.31866e-17	YDR478W
349.654	-1.56088	0.165547	-9.4286	4.15591e-21	9.95924e-21	YDR479C
185.398	-2.11108	0.20199	-10.4514	1.44322e-25	5.02475e-25	YDR480W
658.18	-1.44214	0.147068	-9.80591	1.0619e-22	2.8652e-22	YDR481C
44.2661	-2.22727	0.336516	-6.61863	3.62549e-11	5.34458e-11	YDR482C
930.302	-1.90648	0.140597	-13.5599	6.92401e-42	1.84687e-40	YDR483W
442.042	-1.82181	0.174435	-10.444	1.56062e-25	5.40182e-25	YDR484W
661.277	-1.25572	0.148984	-8.42859	3.4986e-17	6.55298e-17	YDR485C
258.789	-1.5043	0.166253	-9.04826	1.45261e-19	3.14539e-19	YDR486C
1006.45	-1.37793	0.117153	-11.7618	6.13987e-32	4.34713e-31	YDR487C
75.5513	-1.95011	0.266259	-7.3241	2.40499e-13	3.82771e-13	YDR488C
163.338	-1.5986	0.225199	-7.0986	1.2603e-12	1.9443e-12	YDR489W
182.284	-2.53033	0.232248	-10.8949	1.21853e-27	5.27705e-27	YDR490C
1.52465	0.951831	1.59181	0.597953	0.549871	0.594443	YDR491C
456.048	-1.65722	0.158289	-10.4696	1.19119e-25	4.18291e-25	YDR492W
140.667	-1.61554	0.246808	-6.54572	5.92085e-11	8.65416e-11	YDR493W
606.842	-1.59007	0.14265	-11.1467	7.43391e-29	3.6637e-28	YDR494W
366.642	-1.66669	0.181231	-9.19651	3.69762e-20	8.36702e-20	YDR495C
1571.32	-1.88916	0.120419	-15.6881	1.82329e-55	3.84361e-53	YDR496C
1552.39	-1.57529	0.143371	-10.9875	4.39086e-28	1.99266e-27	YDR497C
411.032	-1.76713	0.165781	-10.6594	1.5756e-26	6.05321e-26	YDR498C
225.905	-1.79562	0.187386	-9.58247	9.47515e-22	2.37515e-21	YDR499W
618.801	-1.34201	0.164587	-8.15384	3.52562e-16	6.26936e-16	YDR500C
93.5126	-2.57013	0.281662	-9.12486	7.18273e-20	1.59603e-19	YDR501W
1004.98	-0.882209	0.136451	-6.46538	1.01045e-10	1.46316e-10	YDR502C
142.96	-2.216	0.270384	-8.19574	2.49051e-16	4.47128e-16	YDR503C
18.2541	-0.849746	0.527764	-1.61009	0.107378	0.123913	YDR504C
639.707	-1.90326	0.150293	-12.6636	9.4045e-37	1.23908e-35	YDR505C
120.33	-3.78947	0.418317	-9.05885	1.31835e-19	2.86608e-19	YDR506C
645.265	-1.60911	0.138325	-11.6328	2.80576e-31	1.81721e-30	YDR507C
1073.11	-1.40637	0.14549	-9.66642	4.18763e-22	1.07826e-21	YDR508C
0.633786	1.16581	2.09565	0.556299	0.578006	0.621671	YDR509W
0.699338	-0.361415	2.13585	-0.169214	0.865628	0.893945	YDR510C-A
313.383	-1.3292	0.181947	-7.30543	2.7639e-13	4.38613e-13	YDR510W
126.992	-1.96069	0.241125	-8.13142	4.24296e-16	7.53267e-16	YDR511W
159.358	-2.7034	0.270846	-9.98133	1.8399e-23	5.32024e-23	YDR512C
968.709	-1.27231	0.142568	-8.92424	4.48756e-19	9.36939e-19	YDR513W
500.096	-1.5846	0.15693	-10.0975	5.66605e-24	1.70085e-23	YDR514C
492.763	-1.82783	0.160094	-11.4172	3.43108e-30	1.95826e-29	YDR515W
469.728	-1.60156	0.189119	-8.46855	2.48472e-17	4.69704e-17	YDR516C
324.191	-1.81075	0.172846	-10.4761	1.1123e-25	3.91432e-25	YDR517W
165.567	-1.37261	0.21465	-6.39465	1.60911e-10	2.31927e-10	YDR518W
210.009	-2.23656	0.245493	-9.11048	8.20194e-20	1.81141e-19	YDR519W
517.627	-1.62803	0.154459	-10.5402	5.63601e-26	2.05074e-25	YDR520C
0.302828	0	2.92534	0	1	1	YDR521W
1.3599	0.60038	1.87721	0.319825	0.749101	0.793112	YDR522C
39.5483	-0.8559	0.318227	-2.68959	0.00715389	0.00866395	YDR523C
558.908	-1.496	0.167246	-8.94495	3.7213e-19	7.80195e-19	YDR524C
0.34309	0	3.0223	0	1	1	YDR524C-A
1237.9	-1.2321	0.14267	-8.63601	5.82128e-18	1.13524e-17	YDR524C-B
0.936183	-1.26718	1.93341	-0.655412	0.512202	0.557038	YDR524W-C
0.633029	-1.28796	2.10987	-0.610447	0.541566	0.586046	YDR525W
113.51	-2.3139	0.305114	-7.58373	3.3576e-14	5.5186e-14	YDR525W-A
1.61303	0.424649	1.29201	0.328674	0.742402	0.78683	YDR526C
421.073	-2.38967	0.155343	-15.3832	2.12304e-53	3.08313e-51	YDR527W
168.356	-0.708962	0.199706	-3.55002	0.000385201	0.000482147	YDR528W
509.212	-1.3701	0.173532	-7.89542	2.89341e-15	4.95634e-15	YDR529C
178.621	-2.0495	0.241661	-8.48089	2.23469e-17	4.2354e-17	YDR530C
340.465	-1.62119	0.183015	-8.85824	8.12886e-19	1.67051e-18	YDR531W
279.756	-1.33059	0.173319	-7.67714	1.62678e-14	2.70097e-14	YDR532C
667.737	-1.28589	0.147968	-8.69035	3.61313e-18	7.12917e-18	YDR533C
18.0461	-1.55143	0.529603	-2.92943	0.00339586	0.00415502	YDR534C
12.8466	-1.86493	0.747671	-2.49433	0.0126197	0.0151515	YDR535C
6.00743	-5.47401	1.30724	-4.18746	2.82094e-05	3.62036e-05	YDR536W
3.18206	0.241313	1.44221	0.167321	0.867117	0.8952	YDR537C
139.361	-1.64531	0.249157	-6.60351	4.01545e-11	5.90613e-11	YDR538W
464.202	-1.949	0.170408	-11.4372	2.72402e-30	1.58095e-29	YDR539W
44.0429	-2.89135	0.468212	-6.17531	6.60352e-10	9.3813e-10	YDR540C
203.95	-1.85775	0.222335	-8.35561	6.50978e-17	1.20343e-16	YDR541C
0.931198	1.11919	1.80044	0.62162	0.534192	0.578833	YDR542W
0	NA	NA	NA	NA	NA	YDR543C
0.129165	0.600374	4.87117	0.12325	0.901909	0.927017	YDR544C
0	NA	NA	NA	NA	NA	YDR545C-A
0.244517	0	3.12512	0	1	1	YDR545W
321.814	-1.90436	0.192575	-9.88893	4.64962e-23	1.29189e-22	YEL001C
738.796	-1.62038	0.149111	-10.8669	1.65717e-27	7.07819e-27	YEL002C
167.302	-2.1145	0.241721	-8.7477	2.17741e-18	4.33822e-18	YEL003W
171.686	-1.84338	0.24821	-7.4267	1.11342e-13	1.79481e-13	YEL004W
159.045	-1.50389	0.245795	-6.11849	9.44651e-10	1.33795e-09	YEL005C
373.905	-1.78547	0.16617	-10.7449	6.26453e-27	2.50543e-26	YEL006W
326.842	-1.2391	0.186109	-6.65795	2.77674e-11	4.1045e-11	YEL007W
1.41413	1.45387	1.8106	0.802974	0.42199	0.464104	YEL008C-A
3.31508	0.817392	1.04853	0.779561	0.435649	0.478562	YEL008W
1969.25	-1.13277	0.153413	-7.38377	1.53864e-13	2.47052e-13	YEL009C
2.69888	1.11728	1.5699	0.711691	0.476656	0.52133	YEL009C-A
0.0521397	0	5.2679	0	1	1	YEL010W
195.466	-1.91182	0.233719	-8.18	2.83845e-16	5.07365e-16	YEL011W
178.683	-1.96733	0.239922	-8.19984	2.407e-16	4.32729e-16	YEL012W
887.012	-1.61104	0.143516	-11.2255	3.0554e-29	1.56482e-28	YEL013W
0.634464	-1.32321	2.24193	-0.590209	0.555051	0.599448	YEL014C
828.643	-1.59882	0.131684	-12.1414	6.37537e-34	5.77051e-33	YEL015W
200.03	-2.06739	0.207544	-9.96121	2.25302e-23	6.45201e-23	YEL016C
426.731	-1.18363	0.165429	-7.15491	8.37299e-13	1.30125e-12	YEL017C-A
110.962	-2.41891	0.261444	-9.25209	2.20146e-20	5.05857e-20	YEL017W
3.95958	-1.59288	0.932608	-1.70798	0.0876398	0.101475	YEL018C-A
208.976	-1.8943	0.213747	-8.86235	7.83425e-19	1.61148e-18	YEL018W
69.2528	-1.84576	0.287256	-6.42549	1.31442e-10	1.89828e-10	YEL019C
132.361	-1.83034	0.225589	-8.11359	4.91465e-16	8.69443e-16	YEL020C
2.35486	-1.26141	1.69411	-0.744586	0.456522	0.500398	YEL020C-B
227.491	-1.97313	0.204252	-9.66029	4.44602e-22	1.14209e-21	YEL020W-A
409.005	-2.36069	0.171864	-13.7358	6.19819e-43	2.03544e-41	YEL021W
928.924	-1.39324	0.144892	-9.61574	6.86152e-22	1.73664e-21	YEL022W
112.553	-2.214	0.281822	-7.85604	3.96476e-15	6.74557e-15	YEL023C
733.247	-1.2905	0.163738	-7.88152	3.23417e-15	5.52413e-15	YEL024W
479.836	-1.9068	0.169112	-11.2754	1.73542e-29	9.1533e-29	YEL025C
600.108	-2.05632	0.215438	-9.54485	1.36298e-21	3.37646e-21	YEL026W
1379.07	-1.80688	0.153745	-11.7524	6.86257e-32	4.82225e-31	YEL027W
34.5465	-1.11603	0.439894	-2.53703	0.0111796	0.0134571	YEL028W
481.479	-1.81933	0.18747	-9.70462	2.88143e-22	7.50206e-22	YEL029C
1.62474	2.056	1.66687	1.23345	0.217408	0.245891	YEL030C-A
105.157	-1.87618	0.273064	-6.87082	6.38349e-12	9.62531e-12	YEL030W
1673.08	-1.41126	0.143673	-9.8227	8.99013e-23	2.4398e-22	YEL031W
0.114984	0.600373	5.10062	0.117706	0.906301	0.931238	YEL032C-A
563.131	-2.23327	0.164708	-13.559	7.01273e-42	1.86293e-40	YEL032W
204.491	-1.3967	0.266982	-5.23144	1.68195e-07	2.2556e-07	YEL033W
6.88615	-1.94021	0.7882	-2.46157	0.0138332	0.0165811	YEL034C-A
3617.6	-1.47082	0.13852	-10.6181	2.45531e-26	9.24275e-26	YEL034W
0.9383	0	2.01315	0	1	1	YEL035C
789.878	-1.91874	0.141351	-13.5742	5.69395e-42	1.5376e-40	YEL036C
696.473	-2.17075	0.153672	-14.1259	2.63048e-45	1.21799e-43	YEL037C
116.886	-1.76468	0.278856	-6.32828	2.47907e-10	3.56373e-10	YEL038W
54.5336	-1.15438	0.319652	-3.61138	0.000304573	0.000382325	YEL039C
1428.57	-1.15748	0.14837	-7.80131	6.12662e-15	1.03376e-14	YEL040W
77.2346	-1.63491	0.330167	-4.95176	7.35451e-07	9.71729e-07	YEL041W
553.729	-2.11856	0.178286	-11.883	1.45147e-32	1.10424e-31	YEL042W
439.913	-1.56843	0.178592	-8.78218	1.60334e-18	3.22494e-18	YEL043W
122.908	-2.428	0.274596	-8.84209	9.39424e-19	1.92028e-18	YEL044W
11.4459	-0.853106	0.589866	-1.44627	0.148101	0.1695	YEL045C
3458.8	-1.50971	0.125689	-12.0115	3.0901e-33	2.53691e-32	YEL046C
480.437	-1.97973	0.176831	-11.1956	4.28408e-29	2.16022e-28	YEL047C
66.4376	-1.1969	0.289692	-4.13162	3.60213e-05	4.61024e-05	YEL048C
8.14388	-1.09653	0.716061	-1.53134	0.125686	0.144427	YEL049W
610.252	-1.65386	0.161486	-10.2415	1.29179e-24	4.12199e-24	YEL050C
2.17375	-1.70764	1.44434	-1.1823	0.237088	0.267178	YEL050W-A
601.92	-1.63559	0.161848	-10.1057	5.21297e-24	1.57135e-23	YEL051W
580.069	-1.70083	0.162303	-10.4793	1.0753e-25	3.79021e-25	YEL052W
710.175	-1.67808	0.143067	-11.7293	9.01646e-32	6.22203e-31	YEL053C
1.26823	0.368737	1.38651	0.265946	0.79028	0.830971	YEL053W-A
1168.21	-2.0106	0.155229	-12.9525	2.2746e-38	3.81142e-37	YEL054C
1051.24	-2.23266	0.138048	-16.173	7.8174e-59	2.55434e-56	YEL055C
559.215	-1.80961	0.163858	-11.0437	2.35047e-28	1.09482e-27	YEL056W
25.9613	-2.57444	0.611747	-4.20834	2.57254e-05	3.30545e-05	YEL057C
955.795	-1.74885	0.138094	-12.6642	9.3407e-37	1.23316e-35	YEL058W
30.5449	-1.37951	0.362886	-3.80148	0.000143834	0.000182021	YEL059C-A
1.60973	-0.364113	1.66258	-0.219005	0.826646	0.862685	YEL059W
852.356	-1.08595	0.14135	-7.6827	1.55769e-14	2.5889e-14	YEL060C
442.016	-1.62183	0.179723	-9.02404	1.81286e-19	3.8881e-19	YEL061C
285.989	-1.81524	0.214117	-8.47777	2.29545e-17	4.34679e-17	YEL062W
588.514	-1.45854	0.145909	-9.99627	1.58246e-23	4.59821e-23	YEL063C
259.343	-2.05567	0.207622	-9.90102	4.12052e-23	1.15001e-22	YEL064C
384.084	-1.83152	0.184638	-9.91952	3.42414e-23	9.62442e-23	YEL065W
43.5891	-1.35419	0.345405	-3.9206	8.83298e-05	0.000112259	YEL066W
18.6597	-2.43533	0.768052	-3.17078	0.00152028	0.00187879	YEL067C
42.7628	-2.4519	0.5051	-4.85428	1.20826e-06	1.59097e-06	YEL068C
0.457111	0.514307	2.27519	0.22605	0.821163	0.857784	YEL069C
11.5143	-2.29517	0.80702	-2.844	0.00445505	0.00542458	YEL070W
2527.17	-0.84809	0.14763	-5.74469	9.20896e-09	1.27124e-08	YEL071W
194.473	-0.746617	0.189228	-3.94559	7.96041e-05	0.000101189	YEL072W
31.1804	-1.79387	0.51475	-3.48493	0.000492263	0.000614624	YEL073C
5.04409	-1.16813	1.0278	-1.13654	0.255731	0.287197	YEL074W
0.97078	-0.361415	1.97008	-0.183452	0.854443	0.885432	YEL075C
0.458081	0	5.2679	0	1	1	YEL075W-A
0	NA	NA	NA	NA	NA	YEL076C
0	NA	NA	NA	NA	NA	YEL076C-A
54.8704	-2.57215	0.350525	-7.338	2.1681e-13	3.4625e-13	YEL077C
0.352819	1.54752	2.75678	0.56135	0.574559	0.618167	YEL077W-A
413.701	-1.1619	0.150461	-7.72226	1.14285e-14	1.90816e-14	YER001W
652.476	-1.87024	0.150561	-12.4218	1.99093e-35	2.22406e-34	YER002W
268.951	-1.34675	0.185291	-7.26829	3.64074e-13	5.75525e-13	YER003C
267.795	-1.61069	0.183944	-8.75643	2.01525e-18	4.02619e-18	YER004W
512.251	-1.76873	0.148037	-11.9479	6.65782e-33	5.30596e-32	YER005W
1.44948	-1.83361	1.68825	-1.0861	0.277434	0.310451	YER006C-A
1008.21	-1.79262	0.145027	-12.3606	4.26937e-35	4.51462e-34	YER006W
360.958	-2.05558	0.18735	-10.9719	5.2171e-28	2.34944e-27	YER007C-A
224.093	-2.53916	0.230145	-11.0329	2.65228e-28	1.23014e-27	YER007W
875.149	-1.85148	0.147215	-12.5767	2.83592e-36	3.4836e-35	YER008C
456.214	-1.47069	0.179071	-8.2129	2.15904e-16	3.89009e-16	YER009W
126.179	-1.77846	0.252188	-7.05212	1.7621e-12	2.70694e-12	YER010C
2.14941	0.217535	1.47123	0.14786	0.882453	0.908592	YER011W
755.675	-1.58127	0.151158	-10.461	1.30428e-25	4.55313e-25	YER012W
546.315	-1.72301	0.158893	-10.8438	2.13356e-27	9.02446e-27	YER013W
3.08437	-1.70973	1.36961	-1.24833	0.211911	0.240048	YER014C-A
176.14	-2.31604	0.224293	-10.326	5.37781e-25	1.77405e-24	YER014W
117.819	-2.05792	0.275067	-7.48152	7.347e-14	1.19049e-13	YER015W
283.808	-1.85672	0.181009	-10.2576	1.09391e-24	3.52134e-24	YER016W
759.791	-1.39934	0.14062	-9.95121	2.49146e-23	7.10932e-23	YER017C
21.7154	-2.055	0.456602	-4.50063	6.77528e-06	8.78327e-06	YER018C
212.001	-2.04939	0.210955	-9.71481	2.60724e-22	6.82351e-22	YER019C-A
184.675	-1.60345	0.198138	-8.09258	5.84154e-16	1.03091e-15	YER019W
295.808	-1.97387	0.173138	-11.4006	4.15451e-30	2.35675e-29	YER020W
1897.82	-1.51757	0.135034	-11.2384	2.64161e-29	1.36366e-28	YER021W
547.913	-1.54596	0.15918	-9.71203	2.67938e-22	7.00391e-22	YER022W
0.827428	0	2.31002	0	1	1	YER023C-A
397.479	-1.38104	0.177568	-7.77752	7.3963e-15	1.24478e-14	YER023W
275.658	-1.3306	0.198738	-6.69526	2.15294e-11	3.1918e-11	YER024W
2030.1	-1.75202	0.133185	-13.1548	1.59681e-39	3.00724e-38	YER025W
497.205	-1.81294	0.175084	-10.3547	3.98338e-25	1.33085e-24	YER026C
326.955	-2.02129	0.184674	-10.9452	7.00631e-28	3.11471e-27	YER027C
94.3468	-1.6512	0.263075	-6.27655	3.46169e-10	4.95339e-10	YER028C
232.126	-2.08211	0.191911	-10.8494	2.00786e-27	8.50379e-27	YER029C
218.283	-1.84734	0.209258	-8.82803	1.06532e-18	2.16814e-18	YER030W
296.263	-1.76749	0.176045	-10.04	1.01686e-23	2.99331e-23	YER031C
255.99	-1.85817	0.254631	-7.2975	2.93162e-13	4.64664e-13	YER032W
193.266	-1.72376	0.191763	-8.98903	2.49416e-19	5.28683e-19	YER033C
82.6559	-2.49388	0.287422	-8.67669	4.07438e-18	8.01025e-18	YER034W
338.23	-1.58671	0.154698	-10.2568	1.10259e-24	3.54422e-24	YER035W
2407.97	-2.23126	0.130322	-17.1212	1.03195e-65	7.49313e-63	YER036C
88.2784	-1.32362	0.232717	-5.68767	1.28782e-08	1.7714e-08	YER037W
231.915	-1.50461	0.186129	-8.08368	6.28421e-16	1.10634e-15	YER038C
20.3295	-1.31	0.547769	-2.39152	0.016779	0.0200348	YER038W-A
39.4712	-1.43619	0.445665	-3.22258	0.00127041	0.001572	YER039C
19.6082	-0.950363	0.648972	-1.46441	0.143081	0.163897	YER039C-A
502.71	-1.21707	0.175034	-6.95336	3.56682e-12	5.422e-12	YER040W
279.689	-1.76401	0.196025	-8.99888	2.28033e-19	4.84932e-19	YER041W
717.785	-0.947428	0.146487	-6.46765	9.95392e-11	1.44201e-10	YER042W
2058.22	-1.7986	0.141601	-12.7019	5.77439e-37	7.81276e-36	YER043C
146.858	-1.14636	0.205873	-5.56827	2.57287e-08	3.51678e-08	YER044C
39.351	-1.45242	0.29699	-4.89045	1.00608e-06	1.32635e-06	YER044C-A
242.008	-1.07535	0.155572	-6.91224	4.77071e-12	7.2235e-12	YER045C
48.1511	-2.45317	0.450973	-5.43972	5.33658e-08	7.23839e-08	YER046W
1.45097	1.11809	1.67168	0.668843	0.503595	0.548317	YER046W-A
433.374	-1.77572	0.16564	-10.7204	8.16708e-27	3.22684e-26	YER047C
450.595	-2.01791	0.156827	-12.8671	6.89464e-38	1.0857e-36	YER048C
456.366	-1.29009	0.149378	-8.63642	5.80039e-18	1.13151e-17	YER048W-A
1364.13	-1.59695	0.132775	-12.0275	2.54838e-33	2.11341e-32	YER049W
337.556	-1.58783	0.163245	-9.72663	2.32167e-22	6.11041e-22	YER050C
251.051	-1.7693	0.191899	-9.21994	2.97279e-20	6.77377e-20	YER051W
2821	-1.13279	0.144431	-7.84311	4.39534e-15	7.4626e-15	YER052C
450.368	-0.498458	0.234949	-2.12156	0.0338747	0.0399875	YER053C
431.462	-1.17869	0.181921	-6.47912	9.22572e-11	1.338e-10	YER053C-A
61.1417	-1.53342	0.308808	-4.96561	6.8487e-07	9.05997e-07	YER054C
761.634	-1.13727	0.164909	-6.89637	5.33484e-12	8.06084e-12	YER055C
2202.51	-1.24739	0.153529	-8.1248	4.4809e-16	7.93999e-16	YER056C
565.478	-1.68429	0.158234	-10.6443	1.85394e-26	7.04799e-26	YER056C-A
202.855	-1.0767	0.207161	-5.19742	2.02075e-07	2.70495e-07	YER057C
78.7694	-1.3661	0.270675	-5.047	4.4879e-07	5.95743e-07	YER058W
467.12	-1.50899	0.156657	-9.63247	5.83089e-22	1.48326e-21	YER059W
201.518	-1.87425	0.213126	-8.79406	1.44252e-18	2.90863e-18	YER060W
26.2797	-1.35576	0.449428	-3.01664	0.0025559	0.00313786	YER060W-A
176.448	-1.78416	0.244555	-7.29555	2.9744e-13	4.71331e-13	YER061C
385.981	-1.08038	0.143124	-7.54854	4.40153e-14	7.191e-14	YER062C
250.078	-3.1591	0.268523	-11.7647	5.93407e-32	4.21512e-31	YER063W
921.293	-1.05222	0.146036	-7.2052	5.79589e-13	9.08519e-13	YER064C
120.646	-2.11832	0.292209	-7.24933	4.18831e-13	6.60328e-13	YER065C
0.968588	-0.955761	1.73166	-0.551932	0.580995	0.624474	YER066C-A
34.1673	-1.79741	0.581718	-3.08984	0.00200264	0.00246604	YER066W
1.83287	-0.950023	1.52965	-0.62107	0.534553	0.579129	YER067C-A
110.334	-1.57752	0.324242	-4.86525	1.14313e-06	1.50612e-06	YER067W
1.42527	-0.361415	1.88054	-0.192187	0.847596	0.880471	YER068C-A
626.181	-1.76302	0.150946	-11.6798	1.61732e-31	1.08402e-30	YER068W
431.032	-1.33839	0.195393	-6.84974	7.39848e-12	1.11096e-11	YER069W
1151	-1.45894	0.155432	-9.38631	6.21406e-21	1.47615e-20	YER070W
107.763	-1.92014	0.283609	-6.77038	1.28441e-11	1.91634e-11	YER071C
368.829	-1.4773	0.164158	-8.99924	2.27288e-19	4.83506e-19	YER072W
669.044	-1.02387	0.143023	-7.15876	8.1411e-13	1.26641e-12	YER073W
775.824	-1.71761	0.178	-9.64947	4.94116e-22	1.26382e-21	YER074W
239.653	-1.51474	0.202035	-7.49739	6.50992e-14	1.05721e-13	YER074W-A
361.845	-1.59203	0.161784	-9.84051	7.53274e-23	2.06227e-22	YER075C
52.1749	-1.38216	0.341542	-4.04682	5.19181e-05	6.62665e-05	YER076C
3.2153	0.63025	1.36517	0.461664	0.644322	0.688802	YER076W-A
696.749	-1.77221	0.131742	-13.4522	2.98926e-41	7.20841e-40	YER077C
272.69	-1.80915	0.197692	-9.15132	5.62416e-20	1.25611e-19	YER078C
1.19156	-2.22706	1.84084	-1.20981	0.226354	0.255699	YER078W-A
0.215408	0.600377	3.46632	0.173203	0.862492	0.89141	YER079C-A
123.753	-2.5238	0.292338	-8.63316	5.96785e-18	1.16279e-17	YER079W
493.136	-1.6301	0.172028	-9.4758	2.64724e-21	6.41443e-21	YER080W
1330.59	-1.4833	0.133885	-11.079	1.58672e-28	7.53576e-28	YER081W
812.462	-1.98389	0.146601	-13.5326	1.00455e-41	2.60506e-40	YER082C
344.032	-1.68316	0.161158	-10.4442	1.55816e-25	5.39696e-25	YER083C
4.28055	-1.82252	1.00974	-1.80494	0.0710838	0.0826717	YER084W
0.105198	0	5.2679	0	1	1	YER084W-A
1.41154	-1.24194	1.81716	-0.683448	0.494324	0.5393	YER085C
1006.14	-1.3044	0.143896	-9.06486	1.24761e-19	2.71681e-19	YER086W
19.0954	-0.364223	0.475115	-0.7666	0.443319	0.486661	YER087C-A
317.917	-1.52376	0.164994	-9.23525	2.57681e-20	5.88998e-20	YER087C-B
293.359	-1.89013	0.185983	-10.1629	2.90234e-24	8.99327e-24	YER087W
381.994	-1.98059	0.180039	-11.0009	3.78403e-28	1.72686e-27	YER088C
8.80425	-2.21472	0.641066	-3.45475	0.000550812	0.000686807	YER088C-A
0.818173	0	2.06924	0	1	1	YER088W-B
462.024	-1.8254	0.152702	-11.954	6.18646e-33	4.9473e-32	YER089C
0.365428	1.12145	2.61563	0.428751	0.668105	0.712361	YER090C-A
1233.84	-1.32492	0.13749	-9.63648	5.608e-22	1.42878e-21	YER090W
2788.24	-0.681046	0.155649	-4.37551	1.21149e-05	1.56618e-05	YER091C
0.75438	0.468244	2.0581	0.227513	0.820025	0.856962	YER091C-A
142.21	-1.73927	0.223092	-7.7962	6.37989e-15	1.07566e-14	YER092W
526.527	-1.64912	0.158819	-10.3837	2.94272e-25	9.91782e-25	YER093C
97.4969	-2.45477	0.299619	-8.19297	2.54852e-16	4.57417e-16	YER093C-A
845.454	-1.68959	0.143769	-11.7521	6.8893e-32	4.83583e-31	YER094C
480.768	-2.50444	0.16488	-15.1894	4.15413e-52	5.42945e-50	YER095W
33.9079	-1.91831	0.428356	-4.4783	7.52382e-06	9.74978e-06	YER096W
14.2988	-0.365038	0.651309	-0.560468	0.57516	0.618711	YER097W
138.532	-2.80825	0.333705	-8.41535	3.91734e-17	7.31422e-17	YER098W
509.268	-1.83191	0.151472	-12.094	1.1356e-33	9.94788e-33	YER099C
459.672	-1.81117	0.159478	-11.3568	6.85752e-30	3.78176e-29	YER100W
138.612	-1.6643	0.241725	-6.88509	5.77527e-12	8.71626e-12	YER101C
728.331	-1.52123	0.163491	-9.30467	1.3441e-20	3.13032e-20	YER102W
4079.47	-2.66086	0.248265	-10.7178	8.39797e-27	3.30607e-26	YER103W
78.2626	-1.99375	0.309665	-6.4384	1.20736e-10	1.74521e-10	YER104W
1319.89	-1.66357	0.12972	-12.8243	1.19876e-37	1.82609e-36	YER105C
16.5555	-3.07877	0.750092	-4.10452	4.05152e-05	5.18236e-05	YER106W
479.985	-1.47944	0.165562	-8.93589	4.0391e-19	8.45468e-19	YER107C
0.296184	0	3.0803	0	1	1	YER107W-A
252.218	-1.67805	0.189078	-8.87489	7.00056e-19	1.44454e-18	YER109C
959.082	-1.83983	0.141211	-13.029	8.37484e-39	1.48722e-37	YER110C
284.924	-1.57992	0.17625	-8.96406	3.12938e-19	6.58207e-19	YER111C
395.636	-1.3939	0.166466	-8.37347	5.59479e-17	1.03722e-16	YER112W
487.234	-1.91077	0.170225	-11.225	3.07493e-29	1.57358e-28	YER113C
509.39	-2.06465	0.153832	-13.4215	4.5274e-41	1.06045e-39	YER114C
102.766	-1.69842	0.244653	-6.94214	3.86218e-12	5.86415e-12	YER115C
166.806	-1.42929	0.197937	-7.22093	5.16338e-13	8.10928e-13	YER116C
925.698	-1.71772	0.160577	-10.6972	1.04868e-26	4.09388e-26	YER117W
320.329	-1.97716	0.170042	-11.6275	2.98719e-31	1.9195e-30	YER118C
155.052	-1.50957	0.208401	-7.24359	4.36955e-13	6.88404e-13	YER119C
0.367192	0	2.6306	0	1	1	YER119C-A
529.969	-1.73317	0.1505	-11.5161	1.0949e-30	6.61903e-30	YER120W
10.8295	-1.8431	0.820454	-2.24644	0.0246759	0.0292822	YER121W
963.365	-1.88625	0.156646	-12.0415	2.15011e-33	1.80604e-32	YER122C
1067.04	-1.48154	0.129466	-11.4434	2.53611e-30	1.47582e-29	YER123W
1642.03	-0.537409	0.143112	-3.75516	0.000173229	0.000218797	YER124C
1094.3	-1.867	0.15034	-12.4185	2.07323e-35	2.31204e-34	YER125W
1076.38	-1.58559	0.146684	-10.8096	3.10073e-27	1.28656e-26	YER126C
534.956	-1.72329	0.149001	-11.5656	6.15386e-31	3.81551e-30	YER127W
91.17	-1.68959	0.294578	-5.73563	9.71484e-09	1.34051e-08	YER128W
608.691	-1.55963	0.15741	-9.90806	3.84028e-23	1.07386e-22	YER129W
458.3	-1.37129	0.145255	-9.44055	3.70817e-21	8.92228e-21	YER130C
925.617	-1.91857	0.212725	-9.01903	1.89769e-19	4.06338e-19	YER131W
611.382	-1.9962	0.175526	-11.3727	5.72082e-30	3.16827e-29	YER132C
1627.35	-1.69268	0.13418	-12.615	1.74659e-36	2.19499e-35	YER133W
0.0854744	0	5.2679	0	1	1	YER133W-A
187.114	-1.87266	0.219759	-8.52146	1.5756e-17	3.01508e-17	YER134C
2.48814	-1.8419	1.57901	-1.16649	0.243417	0.274074	YER135C
883.434	-1.58916	0.139665	-11.3783	5.3615e-30	2.98191e-29	YER136W
50.4324	-2.09406	0.382607	-5.47312	4.42173e-08	6.01249e-08	YER137C
0	NA	NA	NA	NA	NA	YER137C-A
0.695541	1.47923	2.05106	0.721201	0.470786	0.515255	YER137W-A
1.46379	-3.05813	1.67263	-1.82834	0.067499	0.0785865	YER138C
105.295	-1.36597	0.239591	-5.70127	1.18919e-08	1.63712e-08	YER138W-A
140.311	-3.05406	0.316139	-9.6605	4.43697e-22	1.14021e-21	YER139C
326.239	-1.83035	0.174208	-10.5067	8.04238e-26	2.87511e-25	YER140W
1819.57	-1.53188	0.124938	-12.2611	1.46451e-34	1.43272e-33	YER141W
172.057	-2.08209	0.256243	-8.12545	4.45703e-16	7.89983e-16	YER142C
518.607	-1.53008	0.155032	-9.86945	5.64736e-23	1.55983e-22	YER143W
571.202	-1.59515	0.125138	-12.7471	3.23545e-37	4.56667e-36	YER144C
595.492	-1.6452	0.226951	-7.24914	4.19428e-13	6.61109e-13	YER145C
0.685586	-1.32321	2.27595	-0.581388	0.560979	0.60515	YER145C-A
92.1612	-3.04742	0.353837	-8.61248	7.14942e-18	1.38887e-17	YER146W
346.823	-1.81275	0.164576	-11.0147	3.24669e-28	1.49416e-27	YER147C
1.06339	0.227403	1.70221	0.133593	0.893724	0.919183	YER147C-A
1186.07	-1.58459	0.147932	-10.7117	8.97391e-27	3.52431e-26	YER148W
7.29259	-0.704184	0.701361	-1.00402	0.315367	0.350437	YER148W-A
219.377	-1.98766	0.184659	-10.7639	5.09501e-27	2.06039e-26	YER149C
113.456	-2.26535	0.245595	-9.22394	2.86375e-20	6.53214e-20	YER150W
664.577	-1.96914	0.174797	-11.2653	1.9458e-29	1.01808e-28	YER151C
89.813	-1.79842	0.217501	-8.26857	1.35579e-16	2.46594e-16	YER152C
0.505035	-1.32321	2.39482	-0.552529	0.580586	0.624137	YER152W-A
13.8091	-3.17111	0.69141	-4.58644	4.50862e-06	5.86579e-06	YER153C
196.778	-1.84006	0.193484	-9.51014	1.90407e-21	4.67084e-21	YER154W
1588.37	-1.61727	0.150379	-10.7546	5.63539e-27	2.26769e-26	YER155C
645.655	-1.97268	0.139105	-14.1813	1.19658e-45	5.74974e-44	YER156C
622.612	-1.65417	0.158337	-10.4472	1.5094e-25	5.2412e-25	YER157W
111.32	-1.97648	0.24988	-7.90972	2.57973e-15	4.43062e-15	YER158C
1.55422	-0.9566	1.5497	-0.617281	0.537049	0.58164	YER158W-A
293.343	-0.82043	0.159347	-5.1487	2.62304e-07	3.50043e-07	YER159C
0	NA	NA	NA	NA	NA	YER159C-A
3.06456	-0.64801	0.918314	-0.705652	0.480405	0.525302	YER160C
613.842	-1.61537	0.146665	-11.0141	3.2696e-28	1.50365e-27	YER161C
295.492	-2.05306	0.192198	-10.682	1.23574e-26	4.78693e-26	YER162C
162.027	-1.38754	0.21381	-6.4896	8.60625e-11	1.2501e-10	YER163C
933.708	-1.84159	0.1361	-13.5311	1.02476e-41	2.64696e-40	YER164W
0.114324	0	5.1159	0	1	1	YER165C-A
1804.23	-1.76405	0.138585	-12.729	4.08112e-37	5.65045e-36	YER165W
997.449	-1.77409	0.145728	-12.174	4.27856e-34	3.93808e-33	YER166W
669.411	-2.08616	0.149949	-13.9125	5.3209e-44	2.04542e-42	YER167W
602.029	-1.59839	0.155519	-10.2778	8.87064e-25	2.87976e-24	YER168C
254.75	-1.96171	0.188254	-10.4205	1.99818e-25	6.84747e-25	YER169W
111.588	-1.52276	0.249112	-6.11275	9.79316e-10	1.38584e-09	YER170W
710.703	-1.3307	0.158214	-8.41076	4.07356e-17	7.59723e-17	YER171W
1294.24	-1.89354	0.134253	-14.1043	3.57542e-45	1.57874e-43	YER172C
0.321881	0.600378	2.90983	0.206328	0.836535	0.871752	YER172C-A
209.787	-0.889568	0.183608	-4.84493	1.26659e-06	1.66643e-06	YER173W
198.043	-1.85312	0.20039	-9.24757	2.29656e-20	5.26783e-20	YER174C
223.416	-1.67462	0.249617	-6.70877	1.96265e-11	2.91631e-11	YER175C
13.0344	-1.84631	0.816448	-2.26139	0.0237351	0.0281965	YER175W-A
872.116	-1.46129	0.132028	-11.0681	1.79252e-28	8.47008e-28	YER176W
1574.84	-1.11912	0.135582	-8.25422	1.52903e-16	2.76946e-16	YER177W
788.098	-1.22135	0.147876	-8.25926	1.46575e-16	2.65927e-16	YER178W
14.446	-1.53846	0.516284	-2.97987	0.00288369	0.00353497	YER179W
112.462	-1.73671	0.256312	-6.77577	1.23743e-11	1.84753e-11	YER180C
44.1711	-2.3606	0.466585	-5.05931	4.20771e-07	5.59117e-07	YER180C-A
5.75965	0.362972	1.15625	0.313921	0.753581	0.797456	YER181C
238.985	-1.61589	0.181278	-8.91386	4.92848e-19	1.02605e-18	YER182W
177.621	-1.66845	0.217647	-7.66586	1.77637e-14	2.94784e-14	YER183C
396.649	-1.91067	0.153488	-12.4484	1.42735e-35	1.63072e-34	YER184C
33.3621	-1.47088	0.331497	-4.43707	9.11899e-06	1.18005e-05	YER185W
192.009	-1.84754	0.236643	-7.80731	5.84195e-15	9.86235e-15	YER186C
26.286	-5.12104	1.23418	-4.14936	3.33408e-05	4.2722e-05	YER187W
3.20046	-3.54406	1.4794	-2.39561	0.0165927	0.019816	YER188C-A
26.8207	-0.633198	0.377995	-1.67515	0.0939045	0.108613	YER188W
2.08319	-1.9413	1.39023	-1.39639	0.162598	0.185538	YER189W
0	NA	NA	NA	NA	NA	YER190C-A
0	NA	NA	NA	NA	NA	YER190C-B
4.77203	-4.53032	1.36816	-3.31125	0.00092881	0.00115285	YER190W
332.645	-2.02959	0.17409	-11.6583	2.08212e-31	1.37719e-30	YFL001W
553.553	-1.81919	0.153425	-11.8572	1.97556e-32	1.4721e-31	YFL002C
2.31007	0.316935	1.36096	0.232877	0.815857	0.853606	YFL002W-A
0	NA	NA	NA	NA	NA	YFL002W-B
53.9395	-2.21177	0.431254	-5.12869	2.91759e-07	3.88873e-07	YFL003C
1068.19	-1.8365	0.125785	-14.6003	2.79713e-48	2.00871e-46	YFL004W
631.177	-1.77656	0.163407	-10.872	1.56657e-27	6.71312e-27	YFL005W
998.953	-1.57853	0.143458	-11.0035	3.6769e-28	1.67914e-27	YFL007W
579.778	-1.914	0.15407	-12.4229	1.96244e-35	2.19598e-34	YFL008W
666.251	-2.05643	0.153622	-13.3863	7.26692e-41	1.62635e-39	YFL009W
292.623	-1.44693	0.172967	-8.36536	5.99291e-17	1.10914e-16	YFL010C
2.63912	-1.83649	1.57882	-1.1632	0.244747	0.275525	YFL010W-A
5.42233	-3.06062	1.38498	-2.20986	0.0271148	0.0321238	YFL011W
5.84337	-0.956727	1.39094	-0.687829	0.491561	0.536375	YFL012W
0.212173	0	3.74479	0	1	1	YFL012W-A
727.975	-1.3608	0.139797	-9.73416	2.15597e-22	5.68346e-22	YFL013C
1.06535	-0.755804	1.56913	-0.481671	0.630039	0.674445	YFL013W-A
78.0154	-1.11309	0.311109	-3.57782	0.000346479	0.000434261	YFL014W
0.35979	-2.83589	2.99198	-0.947832	0.343215	0.379897	YFL015C
0.270276	0	2.86892	0	1	1	YFL015W-A
2039.87	-2.39198	0.123999	-19.2903	6.48513e-83	2.11902e-79	YFL016C
94.4848	-2.05782	0.292431	-7.03694	1.96501e-12	3.0144e-12	YFL017C
80.1076	-2.11392	0.342518	-6.1717	6.75579e-10	9.59345e-10	YFL017W-A
730.704	-1.37629	0.159966	-8.60362	7.7241e-18	1.49783e-17	YFL018C
[truncated: 4,693 more rows]
